# Supplementary material for: Limited waterpower contributed to rise of steam power in British “Cottonopolis”
Source: PNAS Nexus. 2024 Jul 16;3(7):pgae251. doi: 10.1093/pnasnexus/pgae251 (PMC11249955; doi:10.1093/pnasnexus/pgae251)
Supplement: pgae251_Supplementary_Data [file pgae251_supplementary_data.zip]

Archive with 7 entries (7 files):
- PNASNEXUS-PNASNEXUS-2024-00832-T-s02.xlsx
- PNASNEXUS-PNASNEXUS-2024-00832-T-s03.xlsx
- PNASNEXUS-PNASNEXUS-2024-00832-T-s04.xlsx
- PNASNEXUS-PNASNEXUS-2024-00832-T-s05.xlsx
- PNASNEXUS-PNASNEXUS-2024-00832-T-s06.xlsx
- PNASNEXUS-PNASNEXUS-2024-00832-T-s07.xlsx
- WaterpowerIndustrialBritain_Supplemental_final_plain.pdf
