# Supplementary material for: Limited waterpower contributed to rise of steam power in British “Cottonopolis”
Source: PNAS Nexus. 2024 Jul 16;3(7):pgae251. doi: 10.1093/pnasnexus/pgae251 (PMC11249955; doi:10.1093/pnasnexus/pgae251)
Supplement: pgae251_Supplementary_Data [file pgae251_supplementary_data.zip › PNASNEXUS-PNASNEXUS-2024-00832-T-s02.xlsx]

## Sheet: Comparison
Supplementary Table 1. Comparison of waterpower potential from select river basins to prior estimates.
River Basinsa	Area [km2]				Gordon (1983)c				Power Potential [MW]f								Power Density [kW km-2]e,f
					Power Potentiald [MW], 40% efficency	Power Potentiald [MW], 100% efficency	Power Density [kW km-2]e		Modern (1961‒2015)g				Historical (1891‒1900)g				Modern (1961‒2015)g				Historical (1891‒1900)g
	Raw	Outside 'Mill Line'b	Difference [%]						Raw	Clippedh	Outside 'Mill Line'b		Raw	Clippedh	Outside 'Mill Line'b		Raw	Clippedh	Outside 'Mill Line'b		Raw	Clippedh	Outside 'Mill Line'b
Derwent	1193	780.476	41.8068		44	110	71		39.8806	32.5139	28.9108		35.4259	28.939	25.8376		33.4288	27.2539	37.0425		29.6948	24.2574	33.105
Dove	1015.91	836.293	19.395		30	75	59.2		21.9046	18.7369	18.0975		20.2444	17.3153	16.7259		21.5615	18.4435	21.6401		19.9273	17.0441	20.0001
Irwell	706.76	535.914	27.4965		4	10	52.7		23.1627	15.8091	15.3439		20.0902	13.6926	13.2859		32.7731	22.3684	28.6313		28.4257	19.3738	24.791
Upper Irwell*	166.77	93.993	55.8185		4	10	52.7		6.8255	4.61678	4.47253		5.95031	4.02501	3.89949		40.9276	27.6835	47.5837		35.6797	24.1351	41.487
Ribble	1788.79	1427.07	22.4957		52	130	52.6		67.06	60.5506	55.4467		60.6464	54.8191	50.1477		37.489	33.8501	38.8534		33.9036	30.6459	35.1402
Spodden	26.14	11.116	80.6528		6	15	52.2		0.800702	0.480148	0.451302		0.691278	0.414507	0.389557		30.6313	18.3683	40.5993		26.4452	15.8572	35.0447
Mersey	2358.73	1919.86	20.5145		56	140	48		64.8739	46.9238	43.0065		55.4067	40.15	36.9388		27.5038	19.8937	22.4008		23.4901	17.0219	19.2403
Aire	2084.23	1640.57	23.8218		38	95	47.6		57.3171	43.0845	39.541		48.4441	36.6451	33.5351		27.5004	20.6717	24.1019		23.2432	17.5821	20.4411
Trent	9919.13	9314.78	6.28425		111	277.5	39.2		107.818	90.2394	85.9737		99.7881	84.8507	81.1361		10.8697	9.09751	9.22981		10.0602	8.55424	8.71047
Tame	1507.25	1506.2	0.0695548		15	37.5	19.3		6.59078	4.95261	4.94919		5.20278	4.97626	4.9726		4.37272	3.28586	3.28588		3.45184	3.30155	3.30142
Erewash	210.66	210.642	0.00854494		2	5	13.1		1.18399	0.939889	0.939889		1.14204	0.907883	0.907883		5.62038	4.46164	4.46202		5.42122	4.30971	4.31007
Leen	136.93	136.932	0.00146059		1	2.5	11.6		0.409116	0.323927	0.323927		0.408808	0.324424	0.324424		2.98777	2.36564	2.36561		2.98553	2.36927	2.36923
Notes:
aRiver basins analysed by Gordon (1983), where the asterisk denotes the small section of the Upper Irwell tributary likely explored by Baines (1835).
bArea available for historical hydropower development. As defined in the main text, the 'Mill Line' represents the region where less than 1% of observed historic mill observations (n>18,000) occur above 300 m above sea level and within moor- and peatland vegetation. See Materials and Methods for details.
cResults reported by Gordon (1983) and estimated from reported methods in text.
dWaterpower potential is calculated as P = η · ρ · g · Qp · Δh. Gross power potential assumes 100% hydropower efficiency, no loss of head, and here, use of 100% river discharge (Qp). See Methods for details.
ePower density normalises waterpower potential against basin area. See Supplementary Table 2 and 3 for full estimates.
fWaterpower estimates here assume 100% efficiency. See Materials and Methods for details and Supplementary Tables 2 and 3 for full estimates.
gGridded climate variables (precipitation, potential evaporatranspiration) were derived from UK Meteorological Office HadUK-Grid dataset interpolated from meteorological observations. See main text and Methods for details.
hPower potential estimates corrected for post-industrial barriers and waterway obstructions, and waterbodies not typically targeted for textile milling. See Materials and Methods for details.
