# Supplementary material for: Limited waterpower contributed to rise of steam power in British “Cottonopolis”
Source: PNAS Nexus. 2024 Jul 16;3(7):pgae251. doi: 10.1093/pnasnexus/pgae251 (PMC11249955; doi:10.1093/pnasnexus/pgae251)
Supplement: pgae251_Supplementary_Data [file pgae251_supplementary_data.zip › PNASNEXUS-PNASNEXUS-2024-00832-T-s03.xlsx]

## Sheet: Sheet1
Supplementary Table 1. Catalogue of post-Industrial waterway barriers and obstructions.
Feature		Data Sourcea
Rivers		IHDTM (ref. 59); UK Centre for Ecology and Hydrology (CEH) 1:50K scale Digital River Network (ref. 60); Ordnance Survey (OS) Open Riversb
Rivers reaches subject to tides		OS OpenRivers
Canals		UK CEH 1:50K scale Digital River Network; English Canal and River Trust
Locks		Scottish Environmental Protection Agency (SEPA) Obstacles to Fish Passage dataset (https://marine.gov.scot/maps/1746); Environmental Agency (EA) Prioritised River Obstructions (https://data.catchmentbasedapproach.org/maps/837d1023acbf4fc5bc0fb844e844bad0/about); English Canal and River Trust
Lakes/Lochs		HydroLAKES v.1 (ref. 94; https://www.hydrosheds.org/products/hydrolakes); UK CEH 1:50K scale Digital River Network;
Dams and Reservoirs		Scottish Water Mills project (https://maps.nls.uk/projects/mills/project.html); SEPA Obstacles to Fish Passage dataset; Improvement Service Scottish Local Government Renewable Energy database; the Highland Council (https://www.highland.gov.uk/downloads/file/17635/hydro_scheme_list); EA Prioritised River Obstructions; Future Hydropower Reservoirs and Dams Database (FHReD; ref. 100); Global Georefe…
Aqueducts		UK CEH 1:50K scale Digital River Network; English Canal and River Trust
Culverts		SEPA Obstacles to Fish Passage dataset; Improvement Service Culvert database (https://data.spatialhub.scot/dataset/culverts-is); EA Prioritised River Obstructions; English Canal and River Trust
Barrages		EA Prioritised River Obstructions
Weirs		SEPA Obstacles to Fish Passage dataset; EA Prioritised River Obstructions; English Canal and River Trust
Surface Pipes		UK CEH 1:50K scale Digital River Network; English Canal and River Trust
Sluices		Scottish Water Mills project; SEPA Obstacles to Fish Passage dataset; EA Prioritised River Obstructions; EA Fish and Eel Migration Barriers database
Fish Ladders		SEPA Obstacles to Fish Passage dataset; EA Prioritised River Obstructions
Modern roads		OS Open Roads
Modern rail		OS STRATEGI®
a References refer to main text and Materials and Methods
b OS, SEPA, EA, Highland Council, Scottish Water Mills project, English Canal and River Trust, and OpenStreet Map datasets are open data products. See Acknowledgements in Main Text for attribution statements.
