# Supplementary material for: Limited waterpower contributed to rise of steam power in British “Cottonopolis”
Source: PNAS Nexus. 2024 Jul 16;3(7):pgae251. doi: 10.1093/pnasnexus/pgae251 (PMC11249955; doi:10.1093/pnasnexus/pgae251)
Supplement: pgae251_Supplementary_Data [file pgae251_supplementary_data.zip › PNASNEXUS-PNASNEXUS-2024-00832-T-s04.xlsx]

## Sheet: County Power
												Power Potential (RAW)				Power Potential, clipped of waterway obstructions				Power Potential (clipped power <300 m only)				Power Potential (clipped power <300, no mires only)				% diff, Modern v. Historical	%, Difference (Power, raw v. clipped )				%, Difference (Power, raw v. <300 m no mires)				Power Density (RAW)				Power Density (clipped)				Power Density (<300 m power, whole area)				Power Density (<300 m power, <300 m area)
County	Country	Area [km2]	<300 m [km2]	<300 m [%]	<300 + mire [km2]	<300 + mire [%]	% diff	Tot Trib Length [km]	<300 m Length [km]	<300 m mires Length [km]	% diff	1891-1900 [Watts]	1891-1940 [Watts]	1891-2015 [Watts]	1961-2015 [Watts]	1891-1900 [Watts]	1891-1940 [Watts]	1891-2015 [Watts]	1961-2015 [Watts]	1891-1900 [Watts]	1891-1940 [Watts]	1891-2015 [Watts]	1961-2015 [Watts]	1891-1900 [Watts]	1891-1940 [Watts]	1891-2015 [Watts]	1961-2015 [Watts]		1891-1900	1891-1940	1891-2015	1961-2015	1891-1900	1891-1940	1891-2015	1961-2015	1891-1900 [kW/km2]	1891-1940 [kW/km2]	1891-2015 [kW/km2]	1961-2015 [kW/km2]	1891-1900 [kW/km2]	1891-1940 [kW/km2]	1891-2015 [kW/km2]	1961-2015 [kW/km2]	1891-1900 [kW/km2]	1891-1940 [kW/km2]	1891-2015 [kW/km2]	1961-2015 [kW/km2]	1891-1900 [kW/km2]
CHESHIRE	England	2653.78	2525.68	95.1732	2520.85	94.9909	5.13781	1915.56	1888.29	1888.03	1.44742	2.95342e+07	3.13371e+07	3.25403e+07	3.41817e+07	2.3999e+07	2.54388e+07	2.63783e+07	2.76878e+07	2.29715e+07	2.43141e+07	2.52175e+07	2.64727e+07	2.29362e+07	2.42749e+07	2.51769e+07	2.64299e+07	39.3767	81.2583	81.178	81.0637	81.0016	77.6597	77.4639	77.3715	77.3217	11.1291	11.8085	12.2619	12.8804	9.04333	9.58588	9.93992	10.4333	8.65614	9.16206	9.50249	9.97546	9.09514
RENFREW	Scotland	644.346	606.845	94.18	508.887	78.9773	23.492	441.765	436.667	408.72	7.77086	1.88605e+07	2.09092e+07	2.15453e+07	2.31148e+07	1.54399e+07	1.71293e+07	1.76195e+07	1.8825e+07	1.51905e+07	1.68646e+07	1.73411e+07	1.85321e+07	1.29547e+07	1.44095e+07	1.47794e+07	1.58189e+07	56.3363	81.8637	81.9226	81.7787	81.4413	68.687	68.9148	68.5966	68.4361	29.2708	32.4502	33.4375	35.8733	23.9621	26.5841	27.3448	29.2157	23.575	26.1733	26.9128	28.7612	25.0319
FIFE	Scotland	1279.06	1269.32	99.2378	1256.88	98.2658	1.74937	879.708	879.708	873.445	0.714484	1.21919e+07	1.27632e+07	1.30151e+07	1.38305e+07	9.72477e+06	1.01203e+07	1.03214e+07	1.09752e+07	9.72477e+06	1.01203e+07	1.03214e+07	1.09752e+07	9.67221e+06	1.00641e+07	1.02644e+07	1.09165e+07	35.3856	79.7638	79.2929	79.3033	79.355	79.3328	78.8526	78.8654	78.9304	9.53193	9.97853	10.1755	10.813	7.60304	7.91227	8.06948	8.58065	7.60304	7.91227	8.06948	8.58065	7.66143
GLOUCESTERSHIRE	England	3221.16	3217.46	99.885	3211.59	99.7026	0.297825	2282.28	2282.28	2281.35	0.0406256	3.24867e+07	3.22648e+07	3.22534e+07	3.21053e+07	2.95343e+07	2.93092e+07	2.9307e+07	2.91909e+07	2.95343e+07	2.93092e+07	2.9307e+07	2.91909e+07	2.95034e+07	2.92742e+07	2.92731e+07	2.91576e+07	8.44665	90.9121	90.8394	90.8647	90.9223	90.8168	90.7311	90.7598	90.8185	10.0854	10.0165	10.013	9.96699	9.16884	9.09894	9.09825	9.06222	9.16884	9.09894	9.09825	9.06222	9.17939
DERBYSHIRE	England	2672.28	2102.75	78.6872	2092.63	78.3085	24.3303	1836.21	1699.79	1694.76	8.01231	6.14052e+07	6.21257e+07	6.49526e+07	6.84893e+07	5.0037e+07	5.049e+07	5.27671e+07	5.55839e+07	4.62221e+07	4.64643e+07	4.855e+07	5.11277e+07	4.57368e+07	4.59492e+07	4.80052e+07	5.05507e+07	39.8375	81.4865	81.2707	81.2394	81.1571	74.4836	73.9617	73.908	73.8083	22.9786	23.2482	24.306	25.6295	18.7244	18.894	19.7461	20.8001	17.2968	17.3875	18.168	19.1326	21.9818
LANCASHIRE	England	4793.89	4412.71	92.0488	4282.2	89.3262	11.2755	3312.35	3286.95	3250.04	1.89922	1.08124e+08	1.14126e+08	1.17246e+08	1.1953e+08	9.01027e+07	9.50763e+07	9.7605e+07	9.94241e+07	8.83831e+07	9.32682e+07	9.57558e+07	9.75366e+07	8.65329e+07	9.12933e+07	9.37206e+07	9.54723e+07	32.0266	83.3332	83.3078	83.2481	83.1789	80.0315	79.9931	79.9351	79.8727	22.5545	23.8067	24.4574	24.9339	18.7953	19.8328	20.3603	20.7398	18.4366	19.4557	19.9746	20.346	20.0292
YORKSHIRE, WEST RIDING	England	7140.78	5710.77	79.9741	5494.55	76.9461	26.0576	4810.99	4497.72	4398.06	8.96798	1.91462e+08	2.0433e+08	2.08077e+08	2.12981e+08	1.64874e+08	1.75217e+08	1.78389e+08	1.82358e+08	1.49185e+08	1.58875e+08	1.61627e+08	1.65126e+08	1.4362e+08	1.53017e+08	1.55636e+08	1.58977e+08	38.9012	86.1132	85.7516	85.7318	85.6219	75.0123	74.8872	74.797	74.6437	26.8125	28.6146	29.1393	29.826	23.0891	24.5374	24.9817	25.5376	20.892	22.249	22.6344	23.1243	26.1235
CLACKMANNAN	Scotland	123.7	96.154	77.7318	94.333	76.2597	26.9378	81.921	72.772	72.772	11.8286	3.85043e+06	4.29965e+06	4.29355e+06	4.42789e+06	3.62062e+06	4.03728e+06	4.03012e+06	4.15007e+06	3.05886e+06	3.41114e+06	3.40869e+06	3.51578e+06	3.05634e+06	3.40828e+06	3.40582e+06	3.51283e+06	36.6517	94.0316	93.898	93.8645	93.7257	79.3765	79.2689	79.3242	79.3342	31.1273	34.7588	34.7095	35.7955	29.2695	32.6378	32.5799	33.5496	24.7282	27.576	27.5562	28.4219	31.8121
STAFFORDSHIRE	England	3036.05	2894.68	95.3436	2884.62	95.0122	5.11542	2176.15	2147.08	2143.7	1.50209	2.54843e+07	2.57832e+07	2.65013e+07	2.71867e+07	2.20884e+07	2.23444e+07	2.29686e+07	2.35641e+07	2.14487e+07	2.16735e+07	2.22964e+07	2.28644e+07	2.13109e+07	2.15283e+07	2.21506e+07	2.27135e+07	24.2312	86.6747	86.6626	86.6695	86.675	83.6237	83.4975	83.5831	83.5464	8.39389	8.49234	8.72886	8.95461	7.27538	7.35969	7.56527	7.76141	7.06466	7.13869	7.34387	7.53096	7.40969
DORSET	England	2560.82	2560.82	100	2509.78	98.0068	2.01327	1827.5	1827.5	1819.81	0.421626	1.83159e+07	1.92853e+07	1.93858e+07	1.91382e+07	1.70655e+07	1.79599e+07	1.80547e+07	1.78176e+07	1.70655e+07	1.79599e+07	1.80547e+07	1.78176e+07	1.69918e+07	1.78825e+07	1.79774e+07	1.77374e+07	11.8815	93.1733	93.1274	93.1336	93.0997	92.7707	92.7263	92.7345	92.6807	7.15235	7.5309	7.57015	7.47345	6.66408	7.01333	7.05036	6.95776	6.66408	7.01333	7.05036	6.95776	6.66408
WILTSHIRE	England	3563.31	3563.31	100	3553.6	99.7274	0.272961	2656.02	2656.02	2652.78	0.122363	2.01645e+07	2.15478e+07	2.1402e+07	2.09874e+07	1.8502e+07	1.97539e+07	1.96281e+07	1.92489e+07	1.8502e+07	1.97539e+07	1.96281e+07	1.92489e+07	1.83112e+07	1.95474e+07	1.94265e+07	1.90536e+07	13.6198	91.7553	91.6752	91.7115	91.7165	90.8092	90.7165	90.7696	90.786	5.65891	6.04711	6.0062	5.88985	5.19235	5.5437	5.50838	5.40197	5.19235	5.5437	5.50838	5.40197	5.19235
ESSEX	England	3978.26	3978.26	100	3930.93	98.8104	1.19669	2406.89	2406.89	2394.39	0.520986	4.95047e+06	4.46989e+06	4.11306e+06	3.90796e+06	4.05146e+06	3.64703e+06	3.33431e+06	3.13976e+06	4.05146e+06	3.64703e+06	3.33431e+06	3.13976e+06	4.03864e+06	3.63582e+06	3.32443e+06	3.13047e+06	3.28895	81.84	81.5908	81.0664	80.3426	81.581	81.3401	80.8262	80.1049	1.24438	1.12358	1.03389	0.98233	1.0184	0.916739	0.838133	0.78923	1.0184	0.916739	0.838133	0.78923	1.0184
DUMBARTON	Scotland	703.174	563.374	80.1187	497.157	70.7019	34.3267	344.39	332.394	309.083	10.806	2.41562e+07	2.43551e+07	2.65503e+07	3.34521e+07	2.11026e+07	2.12651e+07	2.31809e+07	2.9095e+07	1.92459e+07	1.93112e+07	2.10493e+07	2.67648e+07	1.43286e+07	1.4186e+07	1.54436e+07	1.9782e+07	80.047	87.359	87.313	87.3092	86.975	59.3164	58.2466	58.1673	59.1355	34.3531	34.6359	37.7578	47.573	30.0105	30.2416	32.9661	41.3766	27.3701	27.463	29.9347	38.0629	34.1619
FLINTSHIRE	Wales	644.556	617.468	95.7974	610.187	94.6678	5.47829	452.058	451.994	448.107	0.877839	9.94449e+06	9.9471e+06	1.02018e+07	1.05555e+07	9.21536e+06	9.24386e+06	9.47574e+06	9.79679e+06	9.21489e+06	9.24334e+06	9.47521e+06	9.79624e+06	9.21432e+06	9.24277e+06	9.47465e+06	9.79352e+06	13.5676	92.668	92.9301	92.8834	92.8125	92.6576	92.9192	92.8728	92.7815	15.4284	15.4325	15.8276	16.3763	14.2972	14.3414	14.7012	15.1993	14.2965	14.3406	14.7004	15.1984	14.9237
SOMERSET	England	4221.09	3924.69	92.9781	3867.62	91.6261	8.73982	3126.01	3063.24	3041.9	2.72747	4.65797e+07	4.72751e+07	4.71328e+07	4.80083e+07	4.14884e+07	4.21115e+07	4.20227e+07	4.28158e+07	3.9606e+07	4.02125e+07	4.00487e+07	4.07752e+07	3.93749e+07	3.99683e+07	3.98014e+07	4.04963e+07	19.7598	89.0696	89.0774	89.1581	89.1843	84.5323	84.544	84.4451	84.3527	11.035	11.1998	11.166	11.3734	9.82884	9.97645	9.95542	10.1433	9.3829	9.52657	9.48776	9.65989	10.0915
HERTFORDSHIRE	England	1637.61	1637.61	100	1637.52	99.9946	0.00541866	1147.66	1147.66	1147.66	0	5.23915e+06	5.10569e+06	4.92366e+06	5.05487e+06	4.25672e+06	4.14066e+06	3.99435e+06	4.10259e+06	4.25672e+06	4.14066e+06	3.99435e+06	4.10259e+06	4.25672e+06	4.14066e+06	3.99435e+06	4.10259e+06	17.1432	81.2483	81.0989	81.1257	81.1612	81.2483	81.0989	81.1257	81.1612	3.19927	3.11777	3.00661	3.08674	2.59935	2.52848	2.43914	2.50523	2.59935	2.52848	2.43914	2.50523	2.59935
OXFORDSHIRE	England	1959.08	1959.08	100	1958.75	99.9831	0.016894	1488.54	1488.54	1488.42	0.00812911	1.21562e+07	1.24755e+07	1.20744e+07	1.13723e+07	1.09973e+07	1.12931e+07	1.09366e+07	1.03064e+07	1.09973e+07	1.12931e+07	1.09366e+07	1.03064e+07	1.09959e+07	1.12917e+07	1.09352e+07	1.03052e+07	3.36594	90.4663	90.5221	90.5764	90.6276	90.4548	90.5108	90.565	90.6163	6.20504	6.36805	6.16331	5.80492	5.61347	5.76449	5.58251	5.26086	5.61347	5.76449	5.58251	5.26086	5.61347
NOTTINGHAMSHIRE	England	2188.01	2188.01	100	2184.2	99.8256	0.174505	1650.93	1650.93	1648.53	0.145842	1.89384e+07	1.86173e+07	1.90159e+07	1.93067e+07	1.60231e+07	1.57553e+07	1.60796e+07	1.63156e+07	1.60231e+07	1.57553e+07	1.60796e+07	1.63156e+07	1.60191e+07	1.57513e+07	1.6076e+07	1.6312e+07	18.6128	84.6067	84.6275	84.5591	84.5073	84.5857	84.6059	84.5398	84.4888	8.6555	8.50875	8.69092	8.82385	7.32313	7.20074	7.34896	7.4568	7.32313	7.20074	7.34896	7.4568	7.32313
WORCESTERSHIRE	England	1942.48	1940.03	99.8738	1939.95	99.8699	0.13019	1508.52	1508.52	1508.52	0	1.99818e+07	1.95928e+07	1.96837e+07	1.95857e+07	1.86645e+07	1.83072e+07	1.83965e+07	1.83162e+07	1.86645e+07	1.83072e+07	1.83965e+07	1.83162e+07	1.86637e+07	1.83065e+07	1.83958e+07	1.83155e+07	4.82087	93.4075	93.4385	93.4608	93.5184	93.4035	93.4348	93.457	93.5148	10.2868	10.0865	10.1333	10.0828	9.6086	9.42467	9.47065	9.4293	9.6086	9.42467	9.47065	9.4293	9.62074
NORFOLK	England	5272.49	5272.49	100	5211.86	98.85	1.15664	3360.17	3360.17	3334.76	0.759113	7.13283e+06	5.99107e+06	5.72672e+06	5.78603e+06	6.65045e+06	5.5938e+06	5.34093e+06	5.39433e+06	6.65045e+06	5.5938e+06	5.34093e+06	5.39433e+06	6.51035e+06	5.4787e+06	5.23113e+06	5.28447e+06	11.781	93.2371	93.3688	93.2634	93.2302	91.273	91.4477	91.3461	91.3316	1.35284	1.13629	1.08615	1.0974	1.26135	1.06094	1.01298	1.02311	1.26135	1.06094	1.01298	1.02311	1.26135
STIRLING	Scotland	1166.32	934.488	80.1226	843.456	72.3175	32.1296	844.864	801.566	774.919	8.63634	4.04013e+07	4.25735e+07	4.49696e+07	4.77305e+07	3.72257e+07	3.91991e+07	4.13956e+07	4.3917e+07	3.39136e+07	3.56743e+07	3.77115e+07	4.00155e+07	3.08796e+07	3.24993e+07	3.43146e+07	3.63717e+07	42.8721	92.1397	92.0739	92.0523	92.0103	76.4322	76.3369	76.3061	76.202	34.6399	36.5023	38.5567	40.9239	31.9171	33.6091	35.4924	37.6543	29.0774	30.5869	32.3336	34.3091	36.2911
LANARK	Scotland	2301.55	1654.7	71.895	1541.01	66.9555	39.5848	1629.73	1441.25	1413.12	14.2375	1.08389e+08	1.11267e+08	1.15351e+08	1.21441e+08	1.01256e+08	1.03879e+08	1.07658e+08	1.13317e+08	9.52329e+07	9.7688e+07	1.01339e+08	1.06739e+08	9.43194e+07	9.67355e+07	1.00351e+08	1.05702e+08	25.1402	93.4192	93.3598	93.3307	93.3107	87.0191	86.9399	86.9956	87.0403	47.0941	48.3444	50.119	52.7647	43.9949	45.1343	46.7764	49.2351	41.3777	42.4445	44.0308	46.3771	57.553
SELKIRK	Scotland	670.933	244.665	36.4664	243.698	36.3222	93.4224	464.319	352.488	351.395	27.6872	3.99344e+07	3.91218e+07	4.03718e+07	4.24397e+07	3.81629e+07	3.73919e+07	3.85901e+07	4.05655e+07	3.4066e+07	3.33182e+07	3.44048e+07	3.62044e+07	3.40029e+07	3.32577e+07	3.43404e+07	3.61349e+07	22.0736	95.5642	95.5782	95.5869	95.584	85.1469	85.0105	85.0605	85.1442	59.5206	58.3096	60.1726	63.2547	56.8804	55.7312	57.5171	60.4614	50.7741	49.6595	51.279	53.9613	139.235
WARWICKSHIRE	England	2334.07	2334.07	100	2332.81	99.9463	0.0537014	1666.91	1666.91	1666.23	0.0409824	8.7307e+06	8.37418e+06	8.29579e+06	8.09941e+06	7.64241e+06	7.33478e+06	7.24949e+06	7.06858e+06	7.64241e+06	7.33478e+06	7.24949e+06	7.06858e+06	7.63875e+06	7.33121e+06	7.24591e+06	7.06516e+06	5.85404	87.5349	87.5881	87.3875	87.2728	87.493	87.5454	87.3444	87.2306	3.74055	3.58781	3.55422	3.47009	3.27429	3.14249	3.10595	3.02844	3.27429	3.14249	3.10595	3.02844	3.27429
BUTE	Scotland	568.376	444.194	78.1515	372.529	65.5427	41.6294	263.881	255.028	245.619	7.1686	1.26856e+07	1.57436e+07	1.46167e+07	1.7286e+07	1.22753e+07	1.52554e+07	1.41506e+07	1.66623e+07	1.13841e+07	1.42696e+07	1.31358e+07	1.55801e+07	1.08018e+07	1.34032e+07	1.24121e+07	1.46765e+07	46.1712	96.7662	96.899	96.8111	96.3915	85.1501	85.1346	84.9173	84.9038	22.319	27.6992	25.7167	30.413	21.5972	26.8403	24.8966	29.3156	20.0292	25.1059	23.1111	27.4117	25.6287
ABERDEEN	Scotland	5092.09	3333.23	65.4589	3253.27	63.8886	44.0682	3426.65	2553.05	2524.79	30.3074	2.31566e+08	2.27674e+08	2.2567e+08	2.34706e+08	2.24218e+08	2.20325e+08	2.18553e+08	2.27418e+08	1.45092e+08	1.43889e+08	1.41908e+08	1.46105e+08	1.40613e+08	1.39507e+08	1.37543e+08	1.41564e+08	50.1404	96.8269	96.772	96.8466	96.8946	60.7227	61.2749	60.949	60.3156	45.4755	44.7113	44.3177	46.0922	44.0325	43.268	42.9201	44.6609	28.4936	28.2574	27.8682	28.6925	43.529
DEVON	England	6739.97	6146.82	91.1995	6103.08	90.5506	9.918	4622.15	4391.54	4383.1	5.30919	1.81952e+08	1.92959e+08	2.04291e+08	2.11642e+08	1.67343e+08	1.77706e+08	1.8837e+08	1.95047e+08	1.54465e+08	1.64748e+08	1.74202e+08	1.80328e+08	1.5411e+08	1.64339e+08	1.73779e+08	1.7989e+08	31.4595	91.9708	92.0955	92.2067	92.1589	84.6985	85.1679	85.0643	84.9972	26.9959	28.629	30.3104	31.4011	24.8284	26.3661	27.9482	28.9389	22.9177	24.4434	25.8461	26.755	25.1292
SURREY	England	1960.38	1960.38	100	1916.19	97.7454	2.28026	1447.92	1447.92	1441.88	0.418576	1.10983e+07	1.24212e+07	1.22215e+07	1.1973e+07	9.96216e+06	1.11451e+07	1.09602e+07	1.0735e+07	9.96216e+06	1.11451e+07	1.09602e+07	1.0735e+07	9.92998e+06	1.11091e+07	1.09241e+07	1.06992e+07	18.6552	89.7627	89.7267	89.6799	89.6597	89.4727	89.4368	89.384	89.3608	5.66131	6.3361	6.23424	6.10748	5.08174	5.68518	5.59086	5.47594	5.08174	5.68518	5.59086	5.47594	5.08174
AYR	Scotland	2949.31	2410.45	81.7293	2143.77	72.687	31.6329	2141.34	2008.97	1932.69	10.2429	1.11898e+08	1.13608e+08	1.20575e+08	1.30755e+08	1.04627e+08	1.06137e+08	1.12691e+08	1.22136e+08	9.86604e+07	1.00157e+08	1.06342e+08	1.15373e+08	9.18832e+07	9.30967e+07	9.89126e+07	1.07256e+08	34.9193	93.5021	93.4238	93.4614	93.4082	82.1137	81.9454	82.034	82.028	37.9402	38.5203	40.8825	44.3341	35.4749	35.9871	38.2093	41.4117	33.452	33.9594	36.0566	39.1187	40.9302
FORFAR	Scotland	2276.89	1493.43	65.5911	1453.2	63.8241	44.1643	1570.6	1231.44	1212.11	25.7652	1.14719e+08	1.16566e+08	1.16216e+08	1.19582e+08	1.11075e+08	1.12827e+08	1.12526e+08	1.15787e+08	7.70443e+07	7.8645e+07	7.83258e+07	8.03395e+07	7.54447e+07	7.69934e+07	7.66791e+07	7.86703e+07	45.2629	96.8233	96.7925	96.8257	96.8259	65.7646	66.0511	65.9801	65.7877	50.3843	51.1955	51.0415	52.5201	48.7838	49.5534	49.4212	50.853	33.8376	34.5406	34.4004	35.2848	51.5887
EDINBURGH	Scotland	944.149	711.269	75.3344	683.7	72.4144	31.9992	699.395	641.266	628.808	10.6289	2.16768e+07	2.30569e+07	2.38797e+07	2.58495e+07	1.89099e+07	2.00924e+07	2.07993e+07	2.24581e+07	1.76665e+07	1.88249e+07	1.95059e+07	2.11092e+07	1.73499e+07	1.84916e+07	1.91651e+07	2.07543e+07	39.3505	87.2356	87.1427	87.1005	86.8802	80.0392	80.1999	80.2568	80.2891	22.9591	24.4209	25.2923	27.3786	20.0285	21.281	22.0297	23.7866	18.7116	19.9385	20.6597	22.3579	24.838
MONTGOMERYSHIRE	Wales	2063.56	1283.9	62.2178	1277.14	61.8903	47.081	1500.3	1293.36	1292.65	14.8696	9.24632e+07	9.37716e+07	9.69688e+07	1.01071e+08	8.66932e+07	8.78867e+07	9.08867e+07	9.47182e+07	7.48504e+07	7.57658e+07	7.83791e+07	8.17001e+07	7.42419e+07	7.51507e+07	7.77405e+07	8.10338e+07	30.6066	93.7597	93.7243	93.7278	93.7149	80.2935	80.1423	80.1707	80.1756	44.8076	45.4416	46.991	48.9787	42.0114	42.5898	44.0436	45.9003	36.2724	36.716	37.9824	39.5918	58.299
NORTHAMPTONSHIRE	England	2613.98	2613.98	100	2613.8	99.9932	0.0067611	1789.38	1789.38	1789.07	0.0174377	7.90789e+06	6.70697e+06	6.97479e+06	7.008e+06	6.82433e+06	5.78603e+06	6.0148e+06	6.04193e+06	6.82433e+06	5.78603e+06	6.0148e+06	6.04193e+06	6.82285e+06	5.78465e+06	6.01344e+06	6.0406e+06	2.67741	86.2978	86.2688	86.2363	86.2148	86.279	86.2482	86.2168	86.1957	3.02523	2.56581	2.66826	2.68097	2.61071	2.21349	2.30101	2.31139	2.61071	2.21349	2.30101	2.31139	2.61071
ROXBURGH	Scotland	1739.62	1340.36	77.0491	1337.49	76.8843	26.1365	1255.39	1212.17	1211.57	3.55303	8.46425e+07	8.52159e+07	8.51923e+07	8.74059e+07	8.18058e+07	8.23672e+07	8.23638e+07	8.45215e+07	8.06114e+07	8.10946e+07	8.10958e+07	8.32329e+07	8.05561e+07	8.10317e+07	8.10333e+07	8.31696e+07	8.15626	96.6486	96.6571	96.6799	96.7	95.1722	95.0899	95.1181	95.1533	48.6558	48.9854	48.9718	50.2442	47.0251	47.3478	47.3459	48.5862	46.3385	46.6163	46.617	47.8455	60.1416
WESTMORLAND	England	2022.71	1270.91	62.832	1232.43	60.9297	48.5557	1422.82	1222.76	1209.16	16.2351	1.02223e+08	1.10748e+08	1.09579e+08	1.08224e+08	9.32065e+07	1.00997e+08	9.99184e+07	9.86464e+07	7.92711e+07	8.60098e+07	8.51989e+07	8.41409e+07	7.75632e+07	8.41569e+07	8.33778e+07	8.23435e+07	33.0066	91.1796	91.1955	91.1835	91.15	75.8765	75.9894	76.0889	76.086	50.5377	54.7525	54.1747	53.5047	46.0801	49.9318	49.3984	48.7695	39.1906	42.5222	42.1213	41.5982	62.3737
HAMPSHIRE	England	4199.1	4199.1	100	4107.6	97.8209	2.20307	2951.43	2951.43	2925.85	0.870335	2.493e+07	2.62651e+07	2.65835e+07	2.61096e+07	2.28415e+07	2.40584e+07	2.43504e+07	2.39172e+07	2.28415e+07	2.40584e+07	2.43504e+07	2.39172e+07	2.21659e+07	2.33491e+07	2.36336e+07	2.32066e+07	16.3383	91.6225	91.598	91.5997	91.6032	88.9126	88.8978	88.9032	88.8815	5.93699	6.25495	6.33077	6.21791	5.43962	5.72941	5.79896	5.6958	5.43962	5.72941	5.79896	5.6958	5.43962
MIDDLESEX	England	735.523	735.523	100	734.966	99.9243	0.075749	543.45	543.45	543.279	0.0314706	5.17646e+06	5.32452e+06	5.16436e+06	5.03001e+06	4.13497e+06	4.27138e+06	4.14677e+06	4.02779e+06	4.13497e+06	4.27138e+06	4.14677e+06	4.02779e+06	4.12826e+06	4.26466e+06	4.14036e+06	4.0213e+06	19.6926	79.8803	80.2209	80.296	80.0752	79.7507	80.0947	80.1719	79.9461	7.03779	7.2391	7.02134	6.83868	5.62181	5.80727	5.63785	5.47609	5.62181	5.80727	5.63785	5.47609	5.62181
BERKSHIRE	England	1869.04	1869.04	100	1862.39	99.644	0.356676	1395.91	1395.91	1394.12	0.128386	1.70177e+07	1.78788e+07	1.71048e+07	1.62976e+07	1.43425e+07	1.50355e+07	1.43968e+07	1.37219e+07	1.43425e+07	1.50355e+07	1.43968e+07	1.37219e+07	1.4202e+07	1.48866e+07	1.42568e+07	1.35895e+07	13.7419	84.2796	84.0964	84.1679	84.1955	83.4543	83.2636	83.3494	83.3835	9.10505	9.56579	9.15167	8.71978	7.6737	8.04448	7.70276	7.34167	7.6737	8.04448	7.70276	7.34167	7.6737
LINLITHGOW	Scotland	312.034	311.905	99.9587	299.347	95.9341	4.15024	215.663	215.663	212.791	1.34063	4.4618e+06	4.82749e+06	5.17009e+06	6.03992e+06	4.0325e+06	4.3657e+06	4.67337e+06	5.45477e+06	4.0325e+06	4.3657e+06	4.67337e+06	5.45477e+06	4.01253e+06	4.344e+06	4.65042e+06	5.43026e+06	40.3363	90.3783	90.4342	90.3923	90.3119	89.9307	89.9847	89.9486	89.9061	14.2991	15.4711	16.569	19.3566	12.9233	13.9911	14.9771	17.4813	12.9233	13.9911	14.9771	17.4813	12.9286
PERTH	Scotland	6691.73	2974.9	44.4564	2863.54	42.7922	80.1273	4251.29	2728.62	2686.75	45.1002	6.96282e+08	7.11257e+08	7.21809e+08	7.54148e+08	6.52686e+08	6.67063e+08	6.76843e+08	7.07131e+08	4.74508e+08	4.87335e+08	4.95855e+08	5.18129e+08	4.61667e+08	4.74291e+08	4.82578e+08	5.04209e+08	48.1128	93.7388	93.7865	93.7704	93.7655	66.3046	66.6835	66.8568	66.858	104.051	106.289	107.866	112.699	97.5363	99.6848	101.146	105.672	70.9097	72.8264	74.0996	77.4282	159.504
DURHAM	England	2616.11	2077.77	79.4222	2063.83	78.8894	23.6019	1723.1	1527.78	1526.5	12.1001	7.31175e+07	7.37227e+07	7.247e+07	7.26914e+07	6.78765e+07	6.84702e+07	6.72996e+07	6.74785e+07	5.44206e+07	5.45208e+07	5.36285e+07	5.37227e+07	5.39335e+07	5.40192e+07	5.31382e+07	5.32284e+07	29.6274	92.832	92.8753	92.8656	92.8287	73.7628	73.2735	73.3244	73.2252	27.949	28.1803	27.7015	27.7861	25.9456	26.1726	25.7251	25.7935	20.8021	20.8404	20.4994	20.5354	26.1918
CUMBERLAND	England	3923.45	3043.25	77.5657	2945.58	75.0762	28.472	2672.04	2451	2425.19	9.68558	1.85823e+08	1.94221e+08	1.9767e+08	2.02162e+08	1.76252e+08	1.84269e+08	1.87482e+08	1.91689e+08	1.57528e+08	1.64733e+08	1.67614e+08	1.71393e+08	1.55306e+08	1.62406e+08	1.65236e+08	1.68942e+08	26.2152	94.8499	94.876	94.8461	94.8196	83.5778	83.6191	83.592	83.5678	47.362	49.5026	50.3815	51.5265	44.9228	46.9661	47.7849	48.8573	40.1503	41.9868	42.721	43.6841	51.763
KINCARDINE	Scotland	996.485	860.613	86.3649	818.195	82.1081	19.6497	683.274	651.356	624.155	9.04355	4.2517e+07	4.43847e+07	4.23574e+07	4.30801e+07	4.16635e+07	4.33691e+07	4.14976e+07	4.22284e+07	4.02222e+07	4.19124e+07	4.00426e+07	4.07661e+07	3.80293e+07	3.97025e+07	3.78302e+07	3.85498e+07	12.4542	97.9926	97.7119	97.9702	98.0231	89.445	89.4509	89.312	89.4841	42.6669	44.5413	42.5068	43.232	41.8104	43.5221	41.644	42.3774	40.3641	42.0603	40.1839	40.9099	46.7367
SHROPSHIRE	England	3484.27	3205.18	91.99	3200.86	91.866	8.47887	2606.34	2573.48	2571.85	1.33224	4.92219e+07	5.04053e+07	5.13975e+07	5.25765e+07	4.63819e+07	4.74914e+07	4.84359e+07	4.95615e+07	4.58837e+07	4.69939e+07	4.79328e+07	4.90434e+07	4.58754e+07	4.69848e+07	4.79235e+07	4.90342e+07	13.6129	94.2301	94.2191	94.2379	94.2655	93.2012	93.214	93.241	93.2627	14.1269	14.4665	14.7513	15.0897	13.3118	13.6302	13.9013	14.2244	13.1688	13.4875	13.7569	14.0757	14.3155
KENT	England	4024.86	4024.86	100	3976.76	98.8048	1.20236	2787.56	2787.56	2762.53	0.901822	1.36375e+07	1.35577e+07	1.19665e+07	1.25597e+07	1.22795e+07	1.21867e+07	1.08081e+07	1.12865e+07	1.22795e+07	1.21867e+07	1.08081e+07	1.12865e+07	1.21176e+07	1.20405e+07	1.07038e+07	1.11496e+07	3.58347	90.042	89.8875	90.3192	89.8627	88.8545	88.809	89.4483	88.7724	3.38832	3.36849	2.97315	3.12053	3.05091	3.02785	2.68532	2.80419	3.05091	3.02785	2.68532	2.80419	3.05091
YORKSHIRE, NORTH RIDING	England	5511.36	4366.29	79.2235	4298.56	77.9946	24.726	4075.7	3658.6	3639.1	11.3185	1.53137e+08	1.56453e+08	1.55116e+08	1.5549e+08	1.45287e+08	1.48391e+08	1.47232e+08	1.4763e+08	1.19727e+08	1.21697e+08	1.20686e+08	1.20955e+08	1.17542e+08	1.19469e+08	1.18439e+08	1.18682e+08	27.7969	94.8739	94.8466	94.9172	94.9453	76.7565	76.3606	76.3548	76.3276	27.7857	28.3875	28.1448	28.2126	26.3614	26.9245	26.7142	26.7865	21.7238	22.0812	21.8977	21.9465	27.4209
CORNWALL	England	3506.98	3475.76	99.1098	3398.53	96.9076	3.14092	2131.36	2131.36	2118.9	0.586128	5.18593e+07	5.31673e+07	5.40522e+07	5.61293e+07	4.67443e+07	4.7953e+07	4.87349e+07	5.06515e+07	4.6744e+07	4.79527e+07	4.87346e+07	5.06512e+07	4.61492e+07	4.73111e+07	4.81016e+07	4.99747e+07	19.5155	90.1367	90.1926	90.1626	90.2407	88.9893	88.9853	88.9909	89.035	14.7875	15.1604	15.4128	16.005	13.3289	13.6736	13.8966	14.443	13.3288	13.6735	13.8965	14.443	13.4486
SUFFOLK	England	3830.59	3830.59	100	3773.32	98.5049	1.50636	2451.31	2451.31	2415.24	1.48212	4.36492e+06	3.77943e+06	3.4621e+06	3.31885e+06	4.06038e+06	3.51646e+06	3.22034e+06	3.08568e+06	4.06038e+06	3.51646e+06	3.22034e+06	3.08568e+06	3.95573e+06	3.42909e+06	3.1414e+06	3.00643e+06	17.5096	93.023	93.0419	93.0168	92.9742	90.6255	90.7304	90.7368	90.5864	1.13949	0.986647	0.903805	0.866408	1.05999	0.917995	0.84069	0.805536	1.05999	0.917995	0.84069	0.805536	1.05999
KIRCUDBRIGHT	Scotland	2350.81	1952.94	83.0755	1762.49	74.9737	28.6058	1533.69	1453.54	1376.41	10.8094	1.17137e+08	1.227e+08	1.29333e+08	1.36685e+08	1.0497e+08	1.10039e+08	1.15972e+08	1.22523e+08	9.92083e+07	1.04136e+08	1.09704e+08	1.15875e+08	9.02181e+07	9.48086e+07	9.98457e+07	1.05482e+08	40.9573	89.6128	89.6814	89.6695	89.6393	77.0191	77.2688	77.2007	77.1714	49.8285	52.1948	55.0163	58.1438	44.6528	46.809	49.3328	52.1197	42.2018	44.2982	46.6667	49.2917	50.7993
GLAMORGANSHIRE	Wales	2084.28	1777.86	85.2983	1705.83	81.8424	19.9707	1341.69	1312.24	1289.77	3.94564	7.8888e+07	8.6646e+07	9.25377e+07	9.94338e+07	6.72956e+07	7.38699e+07	7.88769e+07	8.47589e+07	6.57355e+07	7.21385e+07	7.69986e+07	8.2743e+07	6.46275e+07	7.09673e+07	7.57915e+07	8.14248e+07	42.4308	85.3053	85.2549	85.2376	85.2415	81.9232	81.9049	81.9034	81.8884	37.849	41.5712	44.3979	47.7065	32.2872	35.4414	37.8437	40.6658	31.5387	34.6107	36.9425	39.6986	36.9746
WIGTOWN	Scotland	1268.37	1268.22	99.9876	1179.24	92.9725	7.28344	821.466	821.466	791.084	3.76819	1.85351e+07	1.99103e+07	2.15432e+07	2.52566e+07	1.77935e+07	1.90942e+07	2.06722e+07	2.42374e+07	1.77935e+07	1.90942e+07	2.06722e+07	2.42374e+07	1.62087e+07	1.74952e+07	1.88986e+07	2.22164e+07	43.641	95.9987	95.9013	95.9568	95.9645	87.4484	87.8701	87.7241	87.9627	14.6133	15.6975	16.9849	19.9126	14.0286	15.0541	16.2982	19.109	14.0286	15.0541	16.2982	19.109	14.0303
DUMFRIES	Scotland	2771.33	2036.15	73.4717	1979.78	71.4378	33.3207	2065.41	1908.8	1885.95	9.0834	1.43868e+08	1.52253e+08	1.55726e+08	1.60937e+08	1.38574e+08	1.46608e+08	1.49968e+08	1.54999e+08	1.31408e+08	1.39206e+08	1.42345e+08	1.47063e+08	1.28597e+08	1.36219e+08	1.3928e+08	1.43879e+08	22.3391	96.3208	96.2925	96.3025	96.3106	89.3858	89.4693	89.4393	89.401	51.9128	54.9384	56.1917	58.072	50.0028	52.9015	54.114	55.9295	47.4168	50.2309	51.3633	53.0657	64.5375
DENBIGHSHIRE	Wales	1711.86	1078.72	63.0144	1071.71	62.605	45.9948	1241.52	1080.8	1079.84	13.9295	7.77591e+07	8.02267e+07	8.163e+07	8.43286e+07	7.0744e+07	7.30054e+07	7.4292e+07	7.67322e+07	6.44361e+07	6.64913e+07	6.76526e+07	6.98966e+07	6.42271e+07	6.62774e+07	6.74351e+07	6.96744e+07	27.0627	90.9784	90.9989	91.0107	90.9919	82.5975	82.6127	82.6107	82.6224	45.4236	46.8651	47.6849	49.2613	41.3257	42.6467	43.3983	44.8238	37.6409	38.8415	39.5198	40.8307	59.7339
MONMOUTHSHIRE	Wales	1381.79	1178.43	85.2828	1170.59	84.7152	16.5496	933.87	912.231	910.472	2.53727	4.70362e+07	5.05366e+07	5.2817e+07	5.55541e+07	4.19285e+07	4.49794e+07	4.70246e+07	4.9444e+07	4.11754e+07	4.41485e+07	4.61632e+07	4.8526e+07	4.09006e+07	4.38466e+07	4.58436e+07	4.81864e+07	30.3842	89.1408	89.0035	89.0329	89.0015	86.9556	86.762	86.7969	86.7377	34.0401	36.5733	38.2236	40.2044	30.3436	32.5515	34.0316	35.7825	29.7986	31.9502	33.4083	35.1182	34.9409
MERIONETHSHIRE	Wales	1723.46	877.895	50.9379	797.77	46.2889	73.4316	1103.24	898.402	864.646	24.2487	1.22053e+08	1.29151e+08	1.3067e+08	1.36824e+08	1.11959e+08	1.18452e+08	1.19756e+08	1.25465e+08	9.66125e+07	1.02413e+08	1.03322e+08	1.08561e+08	9.02821e+07	9.56576e+07	9.66237e+07	1.01506e+08	40.9872	91.7297	91.7161	91.6482	91.6976	73.9695	74.0665	73.9451	74.1874	70.8187	74.937	75.8181	79.3893	64.9618	68.7293	69.4859	72.7981	56.0573	59.4228	59.9503	62.9901	110.05
YORKSHIRE, EAST RIDING	England	3049.58	3049.58	100	3045.01	99.8501	0.15	2216.96	2216.96	2215.76	0.0539172	7.71649e+06	7.3226e+06	7.0528e+06	6.6403e+06	7.38355e+06	7.01007e+06	6.75325e+06	6.36321e+06	7.38355e+06	7.01007e+06	6.75325e+06	6.36321e+06	7.38033e+06	7.00693e+06	6.75025e+06	6.36043e+06	10.5563	95.6854	95.7321	95.7527	95.8272	95.6436	95.6891	95.7101	95.7853	2.53034	2.40118	2.31271	2.17745	2.42117	2.2987	2.21448	2.08659	2.42117	2.2987	2.21448	2.08659	2.42117
BERWICK	Scotland	1192.99	1006.95	84.4049	993.401	83.2696	18.2577	910.407	856.375	852.488	6.5709	3.56646e+07	3.50377e+07	3.39527e+07	3.38078e+07	3.43213e+07	3.37245e+07	3.26845e+07	3.25475e+07	3.31502e+07	3.25767e+07	3.15937e+07	3.14655e+07	3.2983e+07	3.2411e+07	3.1435e+07	3.13053e+07	2.46972	96.2335	96.252	96.2648	96.2722	92.481	92.5033	92.5848	92.598	29.8951	29.3696	28.4601	28.3386	28.7691	28.2688	27.397	27.2822	27.7874	27.3067	26.4827	26.3752	32.9216
BUCKINGHAMSHIRE	England	1926.32	1926.32	100	1925.76	99.9709	0.0291333	1407.2	1407.2	1407.2	0	9.92698e+06	1.00138e+07	9.89615e+06	9.88687e+06	8.88972e+06	8.96344e+06	8.85915e+06	8.84289e+06	8.88972e+06	8.96344e+06	8.85915e+06	8.84289e+06	8.88901e+06	8.96269e+06	8.8584e+06	8.84214e+06	10.6292	89.551	89.5105	89.5212	89.4408	89.5439	89.503	89.5137	89.4332	5.15335	5.19844	5.13734	5.13252	4.61488	4.65315	4.59901	4.59057	4.61488	4.65315	4.59901	4.59057	4.61488
PEEBLES	Scotland	925.281	345.463	37.336	334.007	36.0979	93.9061	643.03	470.01	461.634	32.8418	3.69172e+07	3.67614e+07	3.79365e+07	4.00486e+07	3.42743e+07	3.41286e+07	3.52237e+07	3.71878e+07	2.60112e+07	2.59293e+07	2.67994e+07	2.8323e+07	2.56672e+07	2.55747e+07	2.64362e+07	2.79418e+07	43.7686	92.8412	92.8381	92.8492	92.8565	69.5264	69.5695	69.6855	69.7698	39.8983	39.73	40.9999	43.2827	37.0421	36.8846	38.0681	40.1908	28.1117	28.0231	28.9636	30.6101	75.2939
HEREFORDSHIRE	England	2179.11	2102.39	96.4796	2102.16	96.4688	3.59471	1601.44	1591.4	1591.23	0.639653	5.16252e+07	4.87728e+07	4.97218e+07	5.09743e+07	4.92443e+07	4.65319e+07	4.7445e+07	4.86679e+07	4.88452e+07	4.61175e+07	4.70204e+07	4.82259e+07	4.88448e+07	4.6117e+07	4.702e+07	4.82254e+07	4.26674	95.3882	95.4054	95.4209	95.4754	94.6142	94.5547	94.566	94.6073	23.691	22.382	22.8175	23.3923	22.5984	21.3537	21.7727	22.3339	22.4153	21.1635	21.5779	22.131	23.2332
CARMARTHENSHIRE	Wales	2370.02	2114.08	89.2008	2078.82	87.713	13.0913	1651.82	1616.34	1603.77	2.95203	9.4367e+07	9.51865e+07	9.87811e+07	1.04389e+08	8.83885e+07	8.91496e+07	9.25503e+07	9.77994e+07	8.61382e+07	8.68809e+07	9.01874e+07	9.52481e+07	8.50906e+07	8.58341e+07	8.90996e+07	9.41038e+07	20.3701	93.6647	93.6578	93.6922	93.6871	90.1699	90.1746	90.199	90.1469	39.8169	40.1627	41.6794	44.0457	37.2944	37.6155	39.0504	41.2652	36.3449	36.6583	38.0534	40.1887	40.745
NORTHUMBERLAND	England	5222.85	4232.43	81.0368	3990.06	76.3962	26.7622	3640.12	3383.11	3325.64	9.0294	1.51633e+08	1.57168e+08	1.54971e+08	1.55973e+08	1.41073e+08	1.46159e+08	1.44084e+08	1.45e+08	1.32539e+08	1.37346e+08	1.35394e+08	1.36108e+08	1.29863e+08	1.34611e+08	1.32678e+08	1.33374e+08	18.2691	93.0356	92.9956	92.9749	92.9652	85.6427	85.648	85.6145	85.511	29.0327	30.0924	29.6718	29.8635	27.0108	27.9846	27.5873	27.7627	25.3769	26.2971	25.9235	26.0602	31.3152
BRECKNOCKSHIRE	Wales	1922.12	786.142	40.8998	782.95	40.7337	84.2248	1288.91	971.657	970.783	28.1567	1.21913e+08	1.27763e+08	1.34871e+08	1.44357e+08	1.08018e+08	1.13167e+08	1.19552e+08	1.27985e+08	9.02716e+07	9.43557e+07	9.9666e+07	1.06624e+08	9.01808e+07	9.42645e+07	9.95703e+07	1.06522e+08	46.1984	88.603	88.5761	88.6417	88.6582	73.9717	73.781	73.8261	73.7907	63.4261	66.4697	70.1681	75.1032	56.1975	58.8762	62.1982	66.5851	46.9646	49.0894	51.8521	55.4719	114.829
RADNORSHIRE	Wales	1217.33	521.053	42.803	520.572	42.7635	80.1836	850.655	662.638	662.126	24.9248	5.02528e+07	4.7166e+07	4.78032e+07	4.99784e+07	4.65343e+07	4.3678e+07	4.42968e+07	4.63367e+07	4.07879e+07	3.8261e+07	3.88429e+07	4.06646e+07	4.03775e+07	3.78724e+07	3.84549e+07	4.02628e+07	21.2511	92.6005	92.6049	92.665	92.7135	80.3488	80.2959	80.4443	80.5606	41.2813	38.7455	39.2689	41.0558	38.2267	35.8802	36.3886	38.0643	33.5061	31.4303	31.9083	33.4048	78.2797
CARDIGANSHIRE	Wales	1781.94	1328.02	74.5266	1290.48	72.4198	31.9919	1224.81	1065.52	1039.54	16.3642	7.46697e+07	8.21452e+07	8.34664e+07	8.78796e+07	6.75284e+07	7.44121e+07	7.56022e+07	7.95455e+07	5.8948e+07	6.53359e+07	6.64739e+07	7.01069e+07	5.78046e+07	6.40516e+07	6.51897e+07	6.86607e+07	41.288	90.436	90.586	90.5779	90.5164	77.4137	77.9736	78.1029	78.1304	41.9035	46.0987	46.8401	49.3167	37.8959	41.7589	42.4268	44.6397	33.0807	36.6655	37.3041	39.3429	44.3878
ANGLESEY	Wales	706.434	706.434	100	666.472	94.3432	5.82148	413.123	413.123	386.299	6.71085	1.93199e+06	2.35284e+06	2.15444e+06	2.55526e+06	1.66046e+06	2.02978e+06	1.8636e+06	2.19555e+06	1.66046e+06	2.02978e+06	1.8636e+06	2.19555e+06	1.45837e+06	1.80662e+06	1.64818e+06	1.94855e+06	54.6587	85.9459	86.2694	86.5006	85.9225	75.4852	76.7848	76.5017	76.2563	2.73485	3.33059	3.04974	3.61713	2.35049	2.87328	2.63804	3.10793	2.35049	2.87328	2.63804	3.10793	2.35049
ARGYLL	Scotland	8458.6	6196.84	73.2608	4952.64	58.5515	52.2839	4148.92	3877.77	3475.75	17.6576	4.11137e+08	4.24129e+08	4.47056e+08	5.2315e+08	3.87596e+08	4.00469e+08	4.22041e+08	4.9254e+08	3.5322e+08	3.66062e+08	3.85087e+08	4.52943e+08	2.90438e+08	3.00513e+08	3.16507e+08	3.74176e+08	57.2063	94.2743	94.4216	94.4044	94.1489	70.6427	70.8542	70.7979	71.5236	48.6058	50.1417	52.8523	61.8483	45.8227	47.3446	49.8949	58.2295	41.7587	43.2769	45.526	53.5482	57.0001
BANFF	Scotland	1664.27	1004.89	60.3802	981.355	58.9661	51.626	1107.35	798.636	791.662	33.2477	1.07825e+08	1.06648e+08	1.05365e+08	1.11117e+08	1.0581e+08	1.04686e+08	1.03435e+08	1.09065e+08	7.86457e+07	7.87075e+07	7.74698e+07	8.12376e+07	7.83095e+07	7.83506e+07	7.71251e+07	8.08907e+07	34.6389	98.1314	98.1608	98.1685	98.1534	72.6265	73.4668	73.1981	72.7977	64.7881	64.0807	63.3099	66.7663	63.5775	62.9021	62.1504	65.5333	47.2554	47.2925	46.5488	48.8128	78.263
BEDFORDSHIRE	England	1204.46	1204.46	100	1204.35	99.9908	0.00923112	870.984	870.984	870.984	0	3.57098e+06	2.9839e+06	2.99535e+06	3.13567e+06	3.17858e+06	2.65284e+06	2.6626e+06	2.7878e+06	3.17858e+06	2.65284e+06	2.6626e+06	2.7878e+06	3.17857e+06	2.65283e+06	2.66259e+06	2.78779e+06	1.35904	89.0115	88.9052	88.8912	88.9061	89.0112	88.9049	88.891	88.9058	2.9648	2.47737	2.48688	2.60338	2.63901	2.20251	2.21062	2.31456	2.63901	2.20251	2.21062	2.31456	2.63901
CAITHNESS	Scotland	1804.09	1717.63	95.2073	1545.83	85.6845	15.4192	1046.63	1026.9	969.48	7.65335	3.16406e+07	3.16044e+07	3.0817e+07	3.27267e+07	3.09178e+07	3.08664e+07	3.01071e+07	3.19112e+07	3.0467e+07	3.04216e+07	2.9681e+07	3.14729e+07	2.97742e+07	2.97153e+07	2.8952e+07	3.06867e+07	9.44779	97.7154	97.6648	97.6965	97.5081	94.1013	94.0227	93.9483	93.7664	17.5382	17.5182	17.0817	18.1403	17.1376	17.1091	16.6882	17.6882	16.8877	16.8625	16.452	17.4453	17.7378
CAMBRIDGESHIRE	England	2213.35	2213.35	100	2183.4	98.6468	1.36237	1485.13	1485.13	1469.29	1.07263	1.74287e+06	1.51197e+06	1.46989e+06	1.42961e+06	1.64512e+06	1.42586e+06	1.38712e+06	1.34862e+06	1.64512e+06	1.42586e+06	1.38712e+06	1.34862e+06	1.62298e+06	1.40755e+06	1.36979e+06	1.33198e+06	12.6693	94.3912	94.3052	94.3688	94.3346	93.1212	93.094	93.1901	93.1707	0.787434	0.683111	0.664102	0.645902	0.743268	0.644209	0.626705	0.609309	0.743268	0.644209	0.626705	0.609309	0.743268
CARNARVONSHIRE	Wales	1458.38	1029.83	70.615	941.373	64.5494	43.0881	892.422	800.028	752.519	17.0101	9.34708e+07	9.76651e+07	9.9664e+07	1.04906e+08	8.35659e+07	8.7245e+07	8.90035e+07	9.32567e+07	7.23592e+07	7.56862e+07	7.72918e+07	8.12374e+07	6.38444e+07	6.68634e+07	6.82349e+07	7.19268e+07	48.6653	89.4033	89.3308	89.3036	88.8957	68.3041	68.462	68.4649	68.5633	64.0924	66.9684	68.339	71.9332	57.3007	59.8234	61.0292	63.9455	49.6163	51.8976	52.9986	55.704	70.2631
ELGIN	Scotland	1346.89	997.141	74.0328	885.519	65.7455	41.3339	985.968	844.049	793.13	21.6782	1.09619e+08	1.14938e+08	1.13243e+08	1.16734e+08	1.07192e+08	1.12381e+08	1.10738e+08	1.1419e+08	1.01496e+08	1.06308e+08	1.04674e+08	1.07828e+08	9.92306e+07	1.03801e+08	1.02218e+08	1.05359e+08	16.2099	97.7866	97.7747	97.7876	97.8204	90.5234	90.3103	90.2636	90.2551	81.3866	85.336	84.0776	86.6696	79.5852	83.437	82.2175	84.7806	75.3557	78.9283	77.7151	80.0572	101.787
HADDINGTON	Scotland	703.302	576.27	81.9377	572.739	81.4357	20.4638	487.729	468.162	467.118	4.31713	8.40422e+06	8.86135e+06	8.39592e+06	8.32079e+06	7.67304e+06	8.07621e+06	7.65298e+06	7.56889e+06	7.30958e+06	7.70542e+06	7.30082e+06	7.21849e+06	7.23248e+06	7.62737e+06	7.22676e+06	7.14571e+06	13.9945	91.2998	91.1398	91.1511	90.9637	86.0578	86.0746	86.0746	85.8778	11.9496	12.5996	11.9379	11.831	10.91	11.4833	10.8815	10.7619	10.3932	10.9561	10.3808	10.2637	12.6843
HUNTINGDONSHIRE	England	938.112	938.112	100	927.582	98.8775	1.12879	634.365	634.365	632.317	0.323365	1.59949e+06	1.27811e+06	1.31019e+06	1.34221e+06	1.38335e+06	1.10414e+06	1.13365e+06	1.16059e+06	1.38335e+06	1.10414e+06	1.13365e+06	1.16059e+06	1.35858e+06	1.0841e+06	1.11343e+06	1.13979e+06	1.21204	86.4871	86.3886	86.5259	86.4682	84.9385	84.8204	84.9823	84.9186	1.70501	1.36243	1.39663	1.43076	1.47461	1.17698	1.20844	1.23715	1.47461	1.17698	1.20844	1.23715	1.47461
INVERNESS	Scotland	10856.3	5547.18	51.0964	3659.41	33.7077	99.1601	5778.37	3687.99	2982.22	63.8349	8.97694e+08	9.05137e+08	9.2853e+08	1.00971e+09	8.3979e+08	8.47028e+08	8.68374e+08	9.43924e+08	5.84429e+08	5.87202e+08	6.05946e+08	6.68584e+08	4.82818e+08	4.85006e+08	5.00122e+08	5.45216e+08	70.6043	93.5497	93.5801	93.5214	93.4843	53.7842	53.5837	53.8617	53.9971	82.6888	83.3743	85.5292	93.0072	77.3551	78.0218	79.9881	86.9471	53.8331	54.0886	55.8151	61.5849	105.356
KINROSS	Scotland	202.043	177.003	87.6066	173.155	85.702	15.3989	130.631	129.968	128.016	2.02206	2.4269e+06	2.77304e+06	2.80405e+06	2.88392e+06	2.30471e+06	2.6393e+06	2.66832e+06	2.74453e+06	2.29221e+06	2.6248e+06	2.65372e+06	2.72963e+06	2.22217e+06	2.54641e+06	2.57411e+06	2.64713e+06	25.9201	94.965	95.1772	95.1594	95.1666	91.5639	91.8272	91.7996	91.7895	12.0118	13.725	13.8785	14.2738	11.407	13.0631	13.2067	13.5839	11.3452	12.9913	13.1344	13.5101	12.9501
LEICESTERSHIRE	England	2127.85	2127.85	100	2126.01	99.9137	0.0863642	1483.39	1483.39	1483.39	0	6.93108e+06	6.87314e+06	6.83099e+06	6.62523e+06	6.17029e+06	6.10351e+06	6.0667e+06	5.88944e+06	6.17029e+06	6.10351e+06	6.0667e+06	5.88944e+06	6.16696e+06	6.10045e+06	6.06381e+06	5.88666e+06	7.16474	89.0235	88.8024	88.8115	88.8942	88.9755	88.7578	88.7692	88.8522	3.25731	3.23009	3.21027	3.11358	2.89978	2.86839	2.85109	2.76779	2.89978	2.86839	2.85109	2.76779	2.89978
LINCOLNSHIRE	England	6807.85	6807.85	100	6798	99.8553	0.144823	5300.75	5300.75	5298.65	0.0397004	8.12076e+06	7.52057e+06	7.02929e+06	6.63727e+06	7.48844e+06	6.93019e+06	6.48027e+06	6.11714e+06	7.48844e+06	6.93019e+06	6.48027e+06	6.11714e+06	7.4882e+06	6.92996e+06	6.48005e+06	6.11695e+06	12.0483	92.2136	92.1498	92.1896	92.1636	92.2106	92.1467	92.1865	92.1607	1.19285	1.10469	1.03253	0.974942	1.09997	1.01797	0.951882	0.898542	1.09997	1.01797	0.951882	0.898542	1.09997
LONDON	England	1.51975	1.52	100.016	1.52	100.016	0.0161855	0.88	0.88	0.88	0	520.179	473.541	452.659	402.308	520.179	473.541	452.659	402.308	520.179	473.541	452.659	402.308	520.179	473.541	452.659	402.308	25.5552	100	100	100	100	100	100	100	100	0.342278	0.31159	0.29785	0.264719	0.342278	0.31159	0.29785	0.264719	0.342278	0.31159	0.29785	0.264719	0.342223
NAIRN	Scotland	509.836	327.057	64.1495	272.968	53.5404	60.5178	374.735	290.931	249.977	39.941	3.61702e+07	3.86885e+07	3.85341e+07	3.95678e+07	3.52468e+07	3.77235e+07	3.75713e+07	3.8565e+07	3.11244e+07	3.32933e+07	3.31789e+07	3.41176e+07	2.90268e+07	3.10745e+07	3.09507e+07	3.186e+07	30.7344	97.447	97.5055	97.5014	97.4655	80.2505	80.3196	80.3202	80.5199	70.9448	75.8843	75.5814	77.609	69.1336	73.9914	73.6929	75.642	61.0479	65.3021	65.0776	66.9188	95.1652
ORKNEY AND SHETLAND	Scotland	2455.54	2443.76	99.5201	2161.94	88.0434	12.7168	564.416	564.416	499.923	12.1189	4.0783e+06	4.5097e+06	4.51253e+06	6.06316e+06	3.86167e+06	4.26151e+06	4.27473e+06	5.66058e+06	3.86167e+06	4.26151e+06	4.27473e+06	5.66058e+06	3.16942e+06	3.34306e+06	3.3736e+06	4.66993e+06	62.6853	94.6884	94.4966	94.7302	93.3602	77.7144	74.1304	74.7608	77.0214	1.66085	1.83654	1.83769	2.46917	1.57264	1.73547	1.74085	2.30523	1.57264	1.73547	1.74085	2.30523	1.58022
PEMBROKESHIRE	Wales	1598.41	1570.55	98.2572	1523.54	95.3163	4.79605	905.004	904.491	884.625	2.27746	1.91776e+07	2.09374e+07	2.1667e+07	2.2752e+07	1.77574e+07	1.93836e+07	2.00614e+07	2.10333e+07	1.77413e+07	1.93672e+07	2.00447e+07	2.10164e+07	1.70262e+07	1.85932e+07	1.92489e+07	2.01903e+07	28.7887	92.5948	92.5787	92.5894	92.4461	88.7817	88.8035	88.8398	88.741	11.9979	13.099	13.5554	14.2342	11.1095	12.1268	12.5509	13.1589	11.0994	12.1166	12.5404	13.1483	11.2962
ROSS AND CROMARTY	Scotland	8266.23	5221.82	63.1706	4943.16	59.7994	50.3138	4397.09	3579.99	3468.99	23.5975	5.19142e+08	5.10777e+08	5.40578e+08	6.24556e+08	4.80775e+08	4.72708e+08	5.00138e+08	5.77776e+08	3.88374e+08	3.82552e+08	4.04635e+08	4.71594e+08	3.59331e+08	3.54343e+08	3.74241e+08	4.36681e+08	53.9137	92.6095	92.5469	92.5192	92.5098	69.2163	69.3733	69.2298	69.9187	62.8027	61.7908	65.3959	75.5551	58.1613	57.1854	60.5038	69.8959	46.9831	46.2789	48.9503	57.0506	74.3751
RUTLAND	England	393.753	393.753	100	393.753	100	4.97774e-05	256.845	256.845	256.845	0	1.63703e+06	1.43692e+06	1.43808e+06	1.37926e+06	1.44518e+06	1.2662e+06	1.2683e+06	1.21907e+06	1.44518e+06	1.2662e+06	1.2683e+06	1.21907e+06	1.44518e+06	1.2662e+06	1.2683e+06	1.21907e+06	4.66785	88.281	88.1187	88.1938	88.3858	88.281	88.1187	88.1938	88.3858	4.1575	3.6493	3.65225	3.50287	3.67028	3.21571	3.22106	3.09603	3.67028	3.21571	3.22106	3.09603	3.67028
SUSSEX	England	3771.71	3771.71	100	3728.41	98.8519	1.1547	2678.27	2678.27	2663.98	0.535092	1.17999e+07	1.24874e+07	1.25895e+07	1.2656e+07	1.07148e+07	1.13205e+07	1.14199e+07	1.14904e+07	1.07148e+07	1.13205e+07	1.14199e+07	1.14904e+07	1.06353e+07	1.12344e+07	1.13373e+07	1.14075e+07	17.3518	90.804	90.6552	90.7095	90.7905	90.1296	89.9665	90.0539	90.1357	3.12854	3.3108	3.33788	3.3555	2.84084	3.00141	3.02777	3.04648	2.84084	3.00141	3.02777	3.04648	2.84084
SUTHERLAND	Scotland	5433.01	4378.22	80.5855	4307.23	79.2788	23.1161	3119.81	2952.32	2926.99	6.37762	2.29715e+08	2.36107e+08	2.45058e+08	2.70479e+08	2.13131e+08	2.18984e+08	2.27071e+08	2.5029e+08	2.00016e+08	2.05782e+08	2.13226e+08	2.34805e+08	1.95531e+08	2.0126e+08	2.08493e+08	2.29684e+08	32.1658	92.7808	92.7476	92.66	92.5357	85.119	85.2408	85.0791	84.9176	42.2814	43.4579	45.1053	49.7844	39.229	40.3062	41.7946	46.0684	36.815	37.8762	39.2463	43.2183	45.6844
							22.3628																					26.6954
[truncated: 76 more columns]
