# Supplementary material for: Limited waterpower contributed to rise of steam power in British “Cottonopolis”
Source: PNAS Nexus. 2024 Jul 16;3(7):pgae251. doi: 10.1093/pnasnexus/pgae251 (PMC11249955; doi:10.1093/pnasnexus/pgae251)
Supplement: pgae251_Supplementary_Data [file pgae251_supplementary_data.zip › PNASNEXUS-PNASNEXUS-2024-00832-T-s05.xlsx]

## Sheet: Basin Power
															Power Potential (RAW)				Power Potential, clipped of waterway obstructions				Power Potential (clipped power <300 m only)				Power Potential (clipped power <300, no mires only)				% diff, Modern v. Historical	% diff, raw Modern v. Historical	% of (Power, raw v. clipped )				% of (Power, raw v. <300 m no mires)				Power Density (RAW)				Power Density (clipped)				Power Density (<300 m power, <300 m area)
River Basin	Country	Notes	Subbasins	Area [km2]	<300 m [km2]	<300 m %	<300 + mire [km2]	% unusable	<300 + mire [%]	% diff	Tot Trib Length [km]	<300 m Length [km]	<300 m mires Length [km]	% diff	1891-1900 [Watts]	1891-1940 [Watts]	1891-2015 [Watts]	1961-2015 [Watts]	1891-1900 [Watts]	1891-1940 [Watts]	1891-2015 [Watts]	1961-2015 [Watts]	1891-1900 [Watts]	1891-1940 [Watts]	1891-2015 [Watts]	1961-2015 [Watts]	1891-1900 [Watts]	1891-1940 [Watts]	1891-2015 [Watts]	1961-2015 [Watts]			1891-1900	1891-1940	1891-2015	1961-2015	1891-1900	1891-1940	1891-2015	1961-2015	1891-1900 [kW/km2]	1891-1940 [kW/km2]	1891-2015 [kW/km2]	1961-2015 [kW/km2]	1891-1900 [kW/km2]	1891-1940 [kW/km2]	1891-2015 [kW/km2]	1961-2015 [kW/km2]	1891-1900 [kW/km2]
Spodden (Irwell)	England	Irwell, Mersey		26.14	14.544	55.6389	11.116	57.4751	42.5249	80.6528	15.4288	15.429	14.427	6.71069	691278	742035	775431	800702	414507	444954	464990	480148	414507	444954	464990	480148	389557	418205	437029	451302	14.6861	69.0849	59.9624	59.964	59.9654	59.9659	56.3532	56.3592	56.3595	56.3633	26.4452	28.3869	29.6645	30.6313	15.8572	17.022	17.7885	18.3683	28.5002
Duntocher Cochno	Scotland	Faifley		19.52	13.802	70.707	13.022	33.2889	66.7111	39.9361	13.6338	12.846	12.859	5.84902	890044	904463	968141	1.04095e+06	645236	655461	701484	754428	628190	638165	682977	734317	623646	633512	677990	728996	15.5769	50.1391	72.4949	72.4696	72.4568	72.4746	70.0691	70.0428	70.0301	70.0315	45.5965	46.3352	49.5974	53.3276	33.0551	33.5789	35.9367	38.649	45.5144
Tame (Mersey)	England	Mersey		147.5	94.226	63.882	90.637	38.5512	61.4488	47.7565	96.6112	84.9761	84.327	13.5783	5.8115e+06	5.66364e+06	5.85075e+06	5.78413e+06	3.14822e+06	3.56692e+06	3.77249e+06	3.98784e+06	2.63039e+06	2.968e+06	3.13974e+06	3.32039e+06	2.51015e+06	2.8264e+06	2.99063e+06	3.16344e+06	23.0292	78.9457	54.1723	62.9793	64.4788	68.9444	43.1928	49.9042	51.1153	54.6916	39.4	38.3976	39.6661	39.2145	21.3439	24.1825	25.5762	27.0362	27.9158
Upper Irwell	England			372.43	269.47	72.3545	243.315	34.6683	65.3317	41.9378	262.9	260.052	253.214	3.75347	1.17439e+07	1.26067e+07	1.31529e+07	1.36359e+07	8.46431e+06	9.0888e+06	9.48694e+06	9.83804e+06	8.41013e+06	9.02917e+06	9.42466e+06	9.7733e+06	8.1791e+06	8.78448e+06	9.1678e+06	9.50913e+06	15.0386	50.028	72.0743	72.0948	72.1281	72.1481	69.6457	69.6808	69.7016	69.736	31.5331	33.8499	35.3165	36.6133	22.7273	24.404	25.4731	26.4158	31.2099
Croal (Irwell)	England	Irwell, Mersey		143.76	120.51	83.8272	107.7	25.0835	74.9165	28.6805	94.1917	93.7001	90.357	4.15574	3.87168e+06	4.05425e+06	4.2139e+06	4.34286e+06	2.37328e+06	2.47856e+06	2.57845e+06	2.65876e+06	2.36481e+06	2.4695e+06	2.56913e+06	2.64923e+06	2.25463e+06	2.35308e+06	2.44876e+06	2.52596e+06	11.3514	63.3037	61.2984	61.1349	61.1892	61.2214	58.2339	58.0398	58.1114	58.1636	26.9316	28.2015	29.3121	30.2091	16.5086	17.241	17.9358	18.4944	19.6233
Irwell Basin	England	Mersey	Upper Irwell, Spodden	706.76	576.35	81.5482	535.914	24.1731	75.8269	27.4965	499.723	496.384	485.89	2.80708	2.00902e+07	2.13801e+07	2.23549e+07	2.31627e+07	1.36926e+07	1.45743e+07	1.52516e+07	1.58091e+07	1.363e+07	1.45056e+07	1.518e+07	1.57348e+07	1.32859e+07	1.41414e+07	1.47994e+07	1.53439e+07	14.3769	54.1961	68.156	68.1678	68.2247	68.2524	66.1312	66.1428	66.2019	66.244	28.4257	30.2508	31.6301	32.7731	19.3738	20.6213	21.5796	22.3684	23.6488
Etherow&Tame (Mersey)	England	Mersey		514.68	284.65	55.3062	277.641	46.0556	53.9444	59.8341	333.444	277.246	273.182	19.8679	2.10881e+07	2.26331e+07	2.3913e+07	2.54078e+07	1.45625e+07	1.55658e+07	1.64502e+07	1.74828e+07	1.21439e+07	1.29017e+07	1.36449e+07	1.45143e+07	1.17792e+07	1.24938e+07	1.32115e+07	1.40549e+07	17.6178	73.2975	69.0553	68.7744	68.792	68.8088	55.8572	55.2014	55.2482	55.3174	40.9733	43.9751	46.4619	49.3662	28.2942	30.2436	31.9621	33.9683	42.6625
MerseyBasin	England		Upper Mersey, Irwell Basin	2358.73	1974.62	83.7153	1919.86	18.6061	81.3939	20.5145	1703.54	1639.01	1628.18	4.52392	5.54067e+07	5.88103e+07	6.18276e+07	6.48739e+07	4.015e+07	4.25147e+07	4.47122e+07	4.69238e+07	3.76504e+07	3.97616e+07	4.18146e+07	4.38599e+07	3.69388e+07	3.89865e+07	4.09976e+07	4.30065e+07	15.1795	54.8755	72.464	72.2911	72.3176	72.3308	66.6685	66.2919	66.3095	66.2923	23.4901	24.9331	26.2122	27.5038	17.0219	18.0244	18.9561	19.8937	19.0672
Mersey	England			1795.5	1539.27	85.7295	1523.53	15.1475	84.8525	16.3888	1316.79	1256.82	1256.38	4.6953	3.70212e+07	3.92237e+07	4.14021e+07	4.37208e+07	2.77514e+07	2.93003e+07	3.09246e+07	3.26393e+07	2.53145e+07	2.6616e+07	2.80986e+07	2.96496e+07	2.49441e+07	2.6202e+07	2.76588e+07	2.91836e+07	15.665	54.6909	74.9607	74.7006	74.6934	74.6539	67.3778	66.8014	66.8053	66.75	20.6189	21.8456	23.0588	24.3502	15.4561	16.3188	17.2234	18.1784	16.4458
Etherow (Mersey)	England	Mersey		366.89	190.13	51.8221	186.711	49.1098	50.8902	65.0935	236.25	191.687	188.297	22.5901	1.58834e+07	1.67326e+07	1.76761e+07	1.88146e+07	1.14133e+07	1.19978e+07	1.26766e+07	1.34938e+07	9.51255e+06	9.93265e+06	1.05041e+07	1.11927e+07	9.26813e+06	9.66636e+06	1.02198e+07	1.08903e+07	16.0944	67.9884	71.8568	71.7031	71.7161	71.7196	58.3511	57.7695	57.8167	57.8821	43.2919	45.6067	48.1783	51.2814	31.1082	32.7014	34.5516	36.7788	50.0318
Irk (Irwell)	England	Mersey	Irk	65.65	65.65	100	65.3	0.53313	99.4669	0.534555	49.5992	49.5992	49.408	0.386302	697473	729340	782917	812069	519705	543603	583611	605388	519705	543603	583611	605388	518132	541932	581825	603558	15.2317	44.1943	74.5126	74.5335	74.5432	74.5489	74.2871	74.3044	74.315	74.3236	10.6241	11.1095	11.9256	12.3697	7.91631	8.28031	8.88974	9.22145	7.91631
AireCalder	England			2084.23	1689	81.0371	1640.57	21.2864	78.7136	23.8218	1361.01	1293.84	1286.18	5.65391	4.84441e+07	5.48333e+07	5.57414e+07	5.73171e+07	3.66451e+07	4.13193e+07	4.19511e+07	4.30845e+07	3.44356e+07	3.89389e+07	3.9519e+07	4.05666e+07	3.35351e+07	3.79656e+07	3.85253e+07	3.9541e+07	16.4374	52.3532	75.644	75.3543	75.2601	75.1687	69.2242	69.2382	69.1143	68.9863	23.2432	26.3087	26.7444	27.5004	17.5821	19.8247	20.1278	20.6717	20.3882
Brothock Water	Scotland			46.81	46.814	100.009	46.78	0.0640889	99.9359	0.0641094	34.8778	34.878	34.878	0.000615333	151026	164729	164234	148831	137015	148288	147812	133746	137015	148288	147812	133746	136957	148226	147750	133696	2.40993	8.3094	90.7226	90.0196	90.0009	89.8641	90.6847	89.9822	89.9635	89.8308	3.22636	3.51909	3.50852	3.17947	2.92704	3.16787	3.1577	2.8572	2.92679
Upper Mersey	England			366.78	190.018	51.8071	186.599	49.1251	50.8749	65.1203	235.962	191.399	188.106	22.57	1.58815e+07	1.67307e+07	1.7674e+07	1.88124e+07	1.1412e+07	1.19964e+07	1.26752e+07	1.34922e+07	9.51121e+06	9.93127e+06	1.05026e+07	1.11912e+07	9.26679e+06	9.66497e+06	1.02183e+07	1.08887e+07	16.0943	67.9906	71.8571	71.7033	71.7163	71.7198	58.3497	57.7681	57.8152	57.8807	43.2997	45.615	48.187	51.2907	31.1139	32.7074	34.5579	36.7856	50.0543
Cart	Scotland	Paisley		567.05	527.855	93.0879	463.215	18.3114	81.6886	20.1569	434.405	427.98	401.754	7.80978	1.96865e+07	2.06894e+07	2.22125e+07	2.37298e+07	1.64407e+07	1.72978e+07	1.85602e+07	1.98272e+07	1.61175e+07	1.69524e+07	1.81976e+07	1.94454e+07	1.37977e+07	1.44541e+07	1.55466e+07	1.66404e+07	18.6782	52.9321	83.5126	83.6071	83.5576	83.5542	70.0872	69.8626	69.9906	70.1244	34.7174	36.486	39.172	41.8478	28.9934	30.5049	32.7312	34.9656	30.5339
Derwent	England			1193	786.02	65.886	780.476	34.5787	65.4213	41.8068	786.304	678.302	682.664	14.1106	3.54259e+07	3.58741e+07	3.75441e+07	3.98806e+07	2.8939e+07	2.92505e+07	3.0622e+07	3.25139e+07	2.61163e+07	2.62768e+07	2.75223e+07	2.92307e+07	2.58376e+07	2.59859e+07	2.72194e+07	2.89108e+07	11.2266	42.7368	81.689	81.5365	81.5627	81.5282	72.9343	72.4364	72.4999	72.4935	29.6948	30.0705	31.4703	33.4288	24.2574	24.5184	25.6681	27.2539	33.226
Eden (Fife)	Scotland	Fifeshire		333.41	329.619	98.863	326.082	2.19789	97.8021	2.22232	243.052	243.052	240.271	1.15078	1.97311e+06	2.23408e+06	2.27237e+06	2.27659e+06	1.84026e+06	2.03656e+06	2.07108e+06	2.07453e+06	1.84026e+06	2.03656e+06	2.07108e+06	2.07453e+06	1.82593e+06	2.02146e+06	2.05569e+06	2.05905e+06	12.0009	21.9701	93.267	91.159	91.1417	91.1244	92.5409	90.4829	90.4645	90.4441	106.253	107.598	112.606	119.614	5.5195	6.10828	6.21181	6.22217	5.58298
Leven (Fife)	Scotland	Fifeshire		416.69	388.716	93.2866	381.675	8.40313	91.5969	8.77168	287.49	286.797	284.346	1.09978	8.43736e+06	9.1003e+06	9.2749e+06	9.52656e+06	6.40232e+06	6.9115e+06	7.04436e+06	7.23395e+06	6.38983e+06	6.89699e+06	7.02976e+06	7.21905e+06	6.30709e+06	6.80506e+06	6.93641e+06	7.12232e+06	12.141	40.6663	75.8806	75.9481	75.9509	75.9345	74.7519	74.7785	74.787	74.7627	20.2485	21.8395	22.2585	22.8625	15.3647	16.5867	16.9055	17.3605	16.4383
Weaver	England			1446.89	1391.95	96.2032	1390.97	3.86463	96.1354	3.94078	1079.01	1058.69	1061.88	1.60052	1.04563e+07	1.11952e+07	1.135e+07	1.19015e+07	9.2209e+06	9.86969e+06	1.00047e+07	1.04823e+07	8.6713e+06	9.29062e+06	9.42841e+06	9.88753e+06	8.58016e+06	9.19322e+06	9.33126e+06	9.78593e+06	13.1304	32.432	88.1855	88.1598	88.1467	88.0758	82.0577	82.1174	82.2135	82.2247	7.22671	7.73744	7.84443	8.22554	6.37291	6.82131	6.91461	7.24472	6.22958
TrentBasin	England		Lower Trent, Upper Trent, Tame, Dove, Derwent, Erewash, Leen	9919.13	9333.62	94.0972	9314.78	6.0928	92.8279	6.28425	7128.93	6985.01	6986.67	2.01556	9.97881e+07	1.00761e+08	1.04092e+08	1.07818e+08	8.48507e+07	8.48782e+07	8.75324e+07	9.02394e+07	8.14773e+07	8.13338e+07	8.38552e+07	8.6359e+07	8.11361e+07	8.09791e+07	8.34878e+07	8.59737e+07	5.78971	28.2419	85.0309	84.2374	84.0913	83.6959	81.3084	80.3678	80.2058	79.7394	10.0602	10.1582	10.4941	10.8697	8.55424	8.55702	8.82461	9.09751	8.21416
Tame (Trent)	England	Trent		1507.25	1507.25	99.9997	1506.2	0.0695306	99.9305	0.0695548	1070.07	1070.07	1070.58	0.0483042	5.20278e+06	5.89837e+06	6.23462e+06	6.59078e+06	4.97626e+06	4.85202e+06	5.01016e+06	4.95261e+06	4.97626e+06	4.85202e+06	5.01016e+06	4.95261e+06	4.9726e+06	4.84845e+06	5.00658e+06	4.94919e+06	0.47187	27.9879	95.6461	82.2605	80.3603	75.1446	95.5758	82.1999	80.3029	75.0927	3.45184	3.91333	4.13642	4.37272	3.30155	3.21912	3.32404	3.28586	3.30156
Ribble Basin	England			1788.79	1505.31	84.1524	1427.07	20.2213	79.7787	22.4957	1256.94	1199.8	1176.96	6.5719	6.06464e+07	6.34895e+07	6.55707e+07	6.706e+07	5.48191e+07	5.73593e+07	5.92212e+07	6.05506e+07	5.19914e+07	5.44268e+07	5.61916e+07	5.74754e+07	5.01477e+07	5.24896e+07	5.41999e+07	5.54467e+07	10.0365	28.8588	90.3913	90.3446	90.3166	90.2932	82.6886	82.6745	82.6588	82.6821	33.9036	35.493	36.6564	37.489	30.6459	32.066	33.1068	33.8501	34.5386
Don (Sheffield)	England	Sheffield		181.07	105.682	58.3653	101.947	43.6975	56.3025	55.914	101.706	83.677	81.687	21.8316	6.15747e+06	7.07024e+06	7.13199e+06	7.56443e+06	4.75808e+06	5.46238e+06	5.51192e+06	5.84485e+06	4.22006e+06	4.85804e+06	4.89794e+06	5.18928e+06	4.08188e+06	4.69755e+06	4.7349e+06	5.01623e+06	20.5393	59.8052	77.2734	77.2588	77.2845	77.2676	66.2915	66.4412	66.3896	66.3133	34.006	39.047	39.3881	41.7763	26.2776	30.1672	30.4408	32.2795	39.9316
Lunan Water	Scotland			137.49	137.494	100.003	137.125	0.265474	99.7345	0.265827	84.9893	84.989	84.646	0.404797	539580	889028	555817	495376	494968	808777	509511	454324	494968	808777	509511	454324	494913	808720	509452	454272	8.56342	0.0935603	91.7321	90.9731	91.6687	91.7129	91.7219	90.9667	91.6582	91.7023	3.9245	6.46613	4.0426	3.603	3.60003	5.88244	3.7058	3.30441	3.59993
Black Devon	Scotland			72.79	71.495	98.2209	66.349	8.84874	91.1513	9.25837	55.904	55.904	53.834	3.77267	1.01919e+06	1.11328e+06	1.12346e+06	1.16944e+06	964160	1.05136e+06	1.061e+06	1.09839e+06	964160	1.05136e+06	1.061e+06	1.09839e+06	941575	1.02683e+06	1.03623e+06	1.07249e+06	12.9998	21.5882	94.6009	94.4374	94.4401	93.9241	92.3849	92.2343	92.235	91.7094	14.0017	15.2945	15.4343	16.0659	13.2458	14.4437	14.5762	15.0898	13.4857
Dove	England			1015.91	837.899	82.4777	836.293	17.6804	82.3196	19.395	751.234	715.319	716.856	4.68337	2.02444e+07	2.06987e+07	2.11602e+07	2.19046e+07	1.73153e+07	1.76977e+07	1.80934e+07	1.87369e+07	1.67647e+07	1.7127e+07	1.7516e+07	1.81397e+07	1.67259e+07	1.70866e+07	1.74751e+07	1.80975e+07	7.87716	26.8113	85.5313	85.5014	85.5068	85.5389	82.62	82.5493	82.5847	82.6195	19.9273	20.3745	20.8288	21.5615	17.0441	17.4205	17.8101	18.4435	20.008
Medlock (Irwell)	England	Irwell, Mersey		72.56	70.34	96.9405	69.268	4.53693	95.4631	4.64224	60.5628	60.5628	60.442	0.199668	997764	1.05433e+06	1.13608e+06	1.18677e+06	769964	811833	875522	914177	769964	811833	875522	914177	768623	810348	873949	912522	17.1193	42.7687	77.169	76.9999	77.0653	77.0307	77.0345	76.859	76.9269	76.8912	13.7509	14.5305	15.6571	16.3557	10.6114	11.1884	12.0662	12.5989	10.9463
Water of Fleet	Scotland			105.69	94.216	89.1437	69.718	34.0354	65.9646	41.0152	70.1938	67.776	58.9	17.497	4.65869e+06	4.76677e+06	5.0231e+06	5.22073e+06	4.46939e+06	4.57276e+06	4.81752e+06	5.00755e+06	4.32197e+06	4.42077e+06	4.65803e+06	4.84096e+06	3.36509e+06	3.44734e+06	3.63361e+06	3.77833e+06	11.5698	43.2257	95.9365	95.9299	95.9074	95.9166	72.2325	72.3202	72.3381	72.3717	44.0788	45.1014	47.5267	49.3966	42.2877	43.2657	45.5816	47.3796	45.873
Leith	Scotland			130.55	105.286	80.648	103.508	20.7139	79.2861	23.1071	89.0048	83.172	83.863	5.94882	2.59756e+06	2.96052e+06	3.09814e+06	3.2332e+06	2.09344e+06	2.38937e+06	2.50034e+06	2.60897e+06	2.02168e+06	2.30717e+06	2.41495e+06	2.51987e+06	2.00742e+06	2.29107e+06	2.39818e+06	2.50248e+06	21.9542	46.7799	80.5926	80.7079	80.7045	80.6931	77.2811	77.3873	77.4072	77.3993	19.897	22.6773	23.7314	24.766	16.0355	18.3024	19.1523	19.9844	19.2018
Devon (Fife)	Scotland	Fifeshire		198.86	105.656	53.1308	102.285	48.5643	51.4357	64.1385	131.7	103.39	103.288	24.1815	1.1449e+07	1.31612e+07	1.31983e+07	1.36043e+07	9.94757e+06	1.14133e+07	1.14392e+07	1.17916e+07	8.6155e+06	9.89985e+06	9.93022e+06	1.02528e+07	8.43035e+06	9.69525e+06	9.72375e+06	1.0041e+07	17.439	46.9618	86.8861	86.7198	86.672	86.6757	73.6341	73.6656	73.6743	73.8073	57.5731	66.1831	66.3697	68.4114	50.023	57.3938	57.524	59.2961	81.5429
ClydeBasin	Scotland		Clyde, Kelvin, Cart, Duntocher	3026.81	2325.4	76.8268	2144.71	29.1428	70.8572	34.1137	2198.27	1988.16	1941.06	12.4277	1.33222e+08	1.37272e+08	1.43163e+08	1.51016e+08	1.22277e+08	1.25909e+08	1.31197e+08	1.38336e+08	1.15377e+08	1.18784e+08	1.23893e+08	1.3073e+08	1.11829e+08	1.15014e+08	1.19912e+08	1.26528e+08	12.3336	29.8174	91.7842	91.7227	91.6414	91.6036	83.9422	83.7854	83.7589	83.7847	44.0139	45.352	47.2985	49.8928	40.3979	41.598	43.345	45.7036	49.6159
Lower Trent Basin	England	Trent		4507.68	4507.69	100	4505.06	0.058123	99.9419	0.0581399	3289.84	3289.84	3294.59	0.143983	3.09231e+07	3.04922e+07	3.10002e+07	3.10832e+07	2.67859e+07	2.64084e+07	2.68327e+07	2.68875e+07	2.67859e+07	2.64084e+07	2.68327e+07	2.68875e+07	2.67826e+07	2.64054e+07	2.68299e+07	2.68848e+07	0.380776	14.8641	86.6208	86.6071	86.5566	86.5017	86.6102	86.5972	86.5475	86.4929	6.8601	6.7645	6.8772	6.89561	5.94227	5.85854	5.95267	5.96482	5.94227
Ayr	Scotland			582.48	441.947	75.8733	405.161	30.4421	69.5579	35.9076	460.798	422.321	412.218	11.1293	2.68811e+07	2.70717e+07	2.84281e+07	2.9991e+07	2.58257e+07	2.60104e+07	2.73125e+07	2.88133e+07	2.49847e+07	2.51498e+07	2.64147e+07	2.78698e+07	2.40893e+07	2.42522e+07	2.54745e+07	2.68771e+07	10.94	21.8259	96.0739	96.0794	96.0756	96.0732	89.6142	89.5848	89.6102	89.6173	46.1493	46.4767	48.8053	51.4885	44.3375	44.6545	46.89	49.4666	56.5332
Ouse River	England			4799.01	3640.35	75.8563	3527.45	26.4962	73.5038	30.5425	3354	2967.7	2928.13	13.5581	1.50656e+08	1.5332e+08	1.56326e+08	1.59805e+08	1.41451e+08	1.43937e+08	1.46765e+08	1.50019e+08	1.20052e+08	1.22067e+08	1.2445e+08	1.27206e+08	1.16022e+08	1.17937e+08	1.20228e+08	1.22873e+08	5.73547	31.7463	93.8903	93.8802	93.8841	93.8763	77.0114	76.922	76.9083	76.8896	31.3932	31.9482	32.5746	33.2996	29.4751	29.9931	30.5824	31.2604	32.9782
Lower Ouse Basin	England	Ouse		5006.77	4753.07	94.9329	4694.5	6.23694	93.7631	6.43769	3568.83	3546.94	3613.92	1.25552	3.9064e+07	3.98634e+07	3.96198e+07	4.04222e+07	3.29711e+07	3.34937e+07	3.31812e+07	3.37059e+07	3.19232e+07	3.23659e+07	3.2047e+07	3.25119e+07	3.15852e+07	3.20053e+07	3.16875e+07	3.21409e+07	1.74387	24.5447	84.4029	84.0212	83.7489	83.3845	80.8551	80.2874	79.9789	79.5129	7.80223	7.96189	7.91325	8.07352	6.58531	6.68968	6.62726	6.73206	6.71634
Endrick Water	Scotland			281.74	218.393	77.5158	194.809	30.855	69.145	36.4836	207.073	194.733	189.25	8.9941	1.18372e+07	1.22597e+07	1.30024e+07	1.38137e+07	1.11863e+07	1.15859e+07	1.22865e+07	1.30511e+07	1.05407e+07	1.09016e+07	1.15735e+07	1.23025e+07	1.00866e+07	1.04361e+07	1.10769e+07	1.1776e+07	15.455	31.1893	94.5013	94.5043	94.4944	94.4794	85.2108	85.1257	85.191	85.2484	42.0146	43.5141	46.1504	49.0301	39.7043	41.1227	43.6095	46.3233	48.2646
Irvine and Garnock	England			729.84	689.569	94.4822	643.372	11.8475	88.1525	12.5935	603.883	595.636	580.757	3.90434	2.15588e+07	2.37176e+07	2.49099e+07	2.61811e+07	1.94364e+07	2.13516e+07	2.24671e+07	2.36264e+07	1.90975e+07	2.09985e+07	2.20972e+07	2.32341e+07	1.76989e+07	1.94017e+07	2.04581e+07	2.14974e+07	19.3816	38.6606	90.1553	90.0244	90.1934	90.2425	82.096	81.8028	82.1283	82.1104	29.5391	32.497	34.1306	35.8723	26.6311	29.2552	30.7836	32.3721	27.6948
Forth Basin	Scotland			1318.21	901.318	68.3744	838.659	36.379	63.621	44.4673	854.075	768.123	751.777	12.7407	8.26617e+07	8.58761e+07	8.9809e+07	9.55163e+07	7.62977e+07	7.92776e+07	8.29028e+07	8.81599e+07	6.8101e+07	7.07802e+07	7.40346e+07	7.87142e+07	6.55026e+07	6.80582e+07	7.11501e+07	7.56177e+07	14.3353	37.2797	92.3011	92.3162	92.3102	92.2982	79.2418	79.2516	79.2238	79.1673	62.7075	65.146	68.1295	72.4591	57.8798	60.1403	62.8904	66.8785	75.5571
Upper Clyde	Scotland	Clyde		2074.54	1455.65	70.1672	1363.91	34.2547	65.7453	41.3341	1462.42	1271.89	1255.36	15.2377	1.03093e+08	1.05774e+08	1.09542e+08	1.15283e+08	9.6868e+07	9.93253e+07	1.02841e+08	1.08207e+08	9.1158e+07	9.34485e+07	9.68405e+07	1.01968e+08	9.0253e+07	9.25056e+07	9.58622e+07	1.00942e+08	11.1811	24.3557	93.9617	93.9035	93.8825	93.862	87.5452	87.4561	87.5116	87.5601	49.6944	50.9866	52.8031	55.5704	46.6937	47.8782	49.5729	52.1595	62.6238
Carron	Scotland			167.16	141.184	84.4604	135.03	19.2211	80.7789	21.2648	113.738	111.055	110.015	3.32762	5.70396e+06	6.12627e+06	6.40786e+06	6.75375e+06	5.17205e+06	5.55232e+06	5.80805e+06	6.12307e+06	5.07674e+06	5.45296e+06	5.70392e+06	6.01353e+06	4.90005e+06	5.26349e+06	5.50541e+06	5.80337e+06	16.8791	31.8129	90.6749	90.6314	90.6395	90.6617	85.9061	85.9166	85.9166	85.9281	34.1227	36.6491	38.3337	40.4029	30.9407	33.2156	34.7455	36.63	35.9583
Esk (Midlothian)	Scotland	Midlothian		330.38	257.655	77.9875	242.702	26.5385	73.4615	30.5988	256.435	238.321	235.067	8.695	8.66678e+06	9.22217e+06	9.50539e+06	1.00449e+07	7.4669e+06	7.95467e+06	8.19966e+06	8.68176e+06	7.10501e+06	7.56807e+06	7.8042e+06	8.27084e+06	6.95904e+06	7.41161e+06	7.64284e+06	8.10278e+06	15.1873	36.2953	86.1554	86.256	86.2633	86.43	80.2956	80.3673	80.4053	80.666	26.2328	27.9138	28.7711	30.4039	22.6009	24.0773	24.8189	26.2781	27.5757
South Esk (Angus)	Scotland	Angus		634.7	368.571	58.0701	364.776	42.5278	57.4722	54.0131	442.032	333.209	333.192	28.0797	4.0405e+07	4.088e+07	4.09605e+07	4.2302e+07	3.89636e+07	3.9412e+07	3.94896e+07	4.07961e+07	2.80069e+07	2.84049e+07	2.84907e+07	2.93613e+07	2.76884e+07	2.80835e+07	2.81687e+07	2.90284e+07	4.72535	41.7591	96.4327	96.409	96.4088	96.44	68.5272	68.6973	68.7703	68.6218	63.6599	64.4084	64.5352	66.6489	61.389	62.0955	62.2177	64.2762	75.9878
Lune	England			1045.69	639.949	61.1987	601.232	42.5038	57.4962	53.9744	729.061	643.873	634.899	13.8071	6.77615e+07	7.29344e+07	7.32381e+07	7.25821e+07	6.40447e+07	6.89449e+07	6.92235e+07	6.85983e+07	5.92488e+07	6.38325e+07	6.41161e+07	6.35268e+07	5.77298e+07	6.21905e+07	6.24581e+07	6.18684e+07	6.92089	22.795	94.515	94.53	94.5185	94.5113	85.1956	85.269	85.281	85.2393	64.8007	69.7477	70.038	69.4107	61.2464	65.9325	66.1989	65.601	92.5836
Ely	Wales			159.89	158.151	98.9124	157.546	1.46601	98.534	1.47683	112.277	112.277	112.383	0.0945232	2.56584e+06	2.66567e+06	2.78849e+06	2.88825e+06	2.2476e+06	2.33497e+06	2.44164e+06	2.52814e+06	2.2476e+06	2.33497e+06	2.44164e+06	2.52814e+06	2.23265e+06	2.31945e+06	2.42548e+06	2.51147e+06	11.7542	25.6048	87.5973	87.5943	87.5611	87.5321	87.0145	87.0119	86.9817	86.9547	16.0475	16.6719	17.4401	18.064	14.0572	14.6036	15.2707	15.8118	14.2118
Severn Basin	England			9998.17	8982.4	89.8405	8970.91	10.2745	89.7255	10.8309	7403.03	7173.72	7179.89	3.06027	1.64326e+08	1.64814e+08	1.6849e+08	1.72695e+08	1.53613e+08	1.54058e+08	1.57522e+08	1.61485e+08	1.43115e+08	1.43478e+08	1.46556e+08	1.50058e+08	1.42854e+08	1.43217e+08	1.46283e+08	1.49775e+08	4.73012	18.9137	93.4812	93.4739	93.4905	93.5084	86.9337	86.8961	86.82	86.7279	16.4356	16.4845	16.8521	17.2727	15.3642	15.4087	15.7551	16.1514	15.9328
Tweed Basin	Scotland			5012.46	3239.97	64.6383	3196.41	36.2307	63.7693	44.246	3663.9	3201.39	3202.18	13.4491	2.12371e+08	2.08754e+08	2.09177e+08	2.15309e+08	2.02202e+08	1.98755e+08	1.99176e+08	2.05025e+08	1.85615e+08	1.82331e+08	1.82555e+08	1.87758e+08	1.84356e+08	1.81108e+08	1.81353e+08	1.86535e+08	1.17457	15.4892	95.2117	95.2104	95.2191	95.2235	86.8087	86.7565	86.6985	86.6358	42.3686	41.647	41.7313	42.9547	40.3398	39.6523	39.7362	40.903	57.289
Upper Trent	England	Trent		1347.7	1347.18	99.9614	1339.17	0.632782	99.3672	0.63479	986.086	986.086	984.393	0.171816	6.44107e+06	6.34455e+06	6.61688e+06	6.76604e+06	5.60193e+06	5.51975e+06	5.75658e+06	5.88465e+06	5.60193e+06	5.51975e+06	5.75658e+06	5.88465e+06	5.58505e+06	5.50288e+06	5.73929e+06	5.86763e+06	4.93478	19.1237	86.9721	86.9999	86.9985	86.9734	86.71	86.7339	86.7371	86.7218	4.7793	4.70769	4.90976	5.02043	4.15666	4.09569	4.27141	4.36644	4.15827
Wansbeck	England			331.44	315.012	95.0434	304.638	8.08653	91.9135	8.42727	250.926	249.286	247.24	1.47982	6.16063e+06	6.39347e+06	6.0939e+06	5.78006e+06	5.73339e+06	5.95229e+06	5.67383e+06	5.38027e+06	5.72407e+06	5.94304e+06	5.66504e+06	5.37169e+06	5.67259e+06	5.88958e+06	5.61412e+06	5.32285e+06	6.36147	1.87681	93.0649	93.0995	93.1067	93.0833	92.0781	92.1187	92.127	92.0899	18.5875	19.29	18.3861	17.4392	17.2984	17.9589	17.1187	16.233	18.171
Upper Tees	England	Tees		1298.97	776.863	59.8061	774.831	40.3504	59.6496	50.5486	936.112	663.899	671.805	32.8757	7.41312e+07	7.70986e+07	7.5308e+07	7.47395e+07	6.90758e+07	7.18223e+07	7.01737e+07	6.96607e+07	4.87278e+07	5.02135e+07	4.92472e+07	4.89669e+07	4.83076e+07	4.97674e+07	4.8814e+07	4.85365e+07	0.472613	42.9622	93.1805	93.1565	93.1823	93.2046	65.1651	64.5503	64.8192	64.9409	57.0692	59.3536	57.9751	57.5375	53.1774	55.2918	54.0226	53.6276	62.7239
Avon (Forth)	Scotland	Forth		241.54	241.501	99.9839	216.34	10.4331	89.5669	11.0073	191.041	191.041	187.429	1.90864	4.38128e+06	4.82471e+06	5.14413e+06	5.43727e+06	4.02775e+06	4.43237e+06	4.72528e+06	4.99447e+06	4.02775e+06	4.43237e+06	4.72528e+06	4.99447e+06	3.99167e+06	4.39252e+06	4.68336e+06	4.95027e+06	21.4406	30.6632	91.9309	91.8681	91.8578	91.8561	91.1073	91.0423	91.0427	91.0432	18.1389	19.9748	21.2972	22.5109	16.6753	18.3505	19.5632	20.6776	16.678
Eden (Cumberland)	England	Cumberland		2293.27	1654.26	72.1353	1600.83	30.1943	69.8057	35.5634	1686.94	1503.23	1496.03	11.9958	1.2252e+08	1.31088e+08	1.30754e+08	1.30948e+08	1.16416e+08	1.24599e+08	1.24265e+08	1.24416e+08	1.03267e+08	1.10678e+08	1.10373e+08	1.10508e+08	1.01582e+08	1.08861e+08	1.08573e+08	1.08719e+08	6.78719	25.2576	95.0182	95.0501	95.0372	95.0119	82.9107	83.0441	83.0361	83.0245	250.877	253.491	256.071	267.042	50.7642	54.3325	54.1868	54.2527	62.425
Tay Basin	Scotland			5036.82	1779.81	35.336	1713.89	65.9728	34.0272	98.447	3169.71	1680.01	1676.23	61.6382	5.75328e+08	5.81324e+08	5.8724e+08	6.12399e+08	5.40959e+08	5.47034e+08	5.52495e+08	5.7616e+08	3.72442e+08	3.77983e+08	3.82762e+08	3.99075e+08	3.62483e+08	3.67977e+08	3.72695e+08	3.88598e+08	6.95392	51.2709	94.0262	94.1013	94.0835	94.0825	63.0047	63.2997	63.4656	63.4551	114.224	115.415	116.589	121.584	107.401	108.607	109.691	114.39	209.259
Kelvin	Scotland	Clyde		365.7	328.098	89.7178	304.562	16.7181	83.2819	18.243	287.808	275.442	272.021	5.63978	9.55221e+06	9.90416e+06	1.04407e+07	1.09624e+07	8.32266e+06	8.63082e+06	9.09432e+06	9.54758e+06	7.47312e+06	7.74498e+06	8.17237e+06	8.58226e+06	7.15487e+06	7.42049e+06	7.82535e+06	8.21703e+06	13.8194	42.0317	87.1281	87.1434	87.1045	87.0941	74.9028	74.9229	74.9505	74.9567	26.1203	27.0827	28.5499	29.9764	22.7582	23.6008	24.8682	26.1077	22.7771
Derwent (Tyne)	Scotland	Tyne		266.76	166.957	62.587	162.68	39.0163	60.9837	48.4724	162.783	132.018	132.866	20.2379	8.39077e+06	8.71294e+06	8.42137e+06	8.44998e+06	7.69286e+06	7.98201e+06	7.71827e+06	7.74765e+06	6.72491e+06	6.96569e+06	6.72563e+06	6.73533e+06	6.68199e+06	6.92119e+06	6.6828e+06	6.69283e+06	0.162168	23.3677	91.6824	91.611	91.651	91.6883	79.635	79.4358	79.3553	79.2052	31.4544	32.6621	31.5691	31.6764	28.8381	29.9221	28.9334	29.0435	40.2793
Dee (Chester)	England	Chester		1802.12	1096.72	60.857	1092.92	39.3535	60.6465	48.994	1290.24	1077.55	1085.33	17.2515	8.96132e+07	9.34222e+07	9.57748e+07	9.91328e+07	8.09342e+07	8.43843e+07	8.65221e+07	8.95639e+07	7.05249e+07	7.35602e+07	7.54509e+07	7.8118e+07	7.03367e+07	7.33646e+07	7.52505e+07	7.7914e+07	10.2223	33.9839	90.3151	90.3258	90.3391	90.3474	78.4892	78.5301	78.5702	78.5956	49.7266	51.8402	53.1456	55.009	44.9106	46.825	48.0113	49.6992	64.3055
Esk (Solway)	Scotland	Solway		916.09	596.937	65.1614	583.328	36.3242	63.6758	44.3855	670.734	616.55	618.312	8.1335	5.04039e+07	5.54878e+07	5.62383e+07	5.715e+07	4.88267e+07	5.37512e+07	5.44764e+07	5.53604e+07	4.72815e+07	5.20807e+07	5.27777e+07	5.36355e+07	4.67975e+07	5.153e+07	5.22229e+07	5.3072e+07	12.5654	19.9187	96.8709	96.8703	96.867	96.8686	92.845	92.8673	92.86	92.8644	55.0207	60.5702	61.3895	62.3847	53.299	58.6746	59.4662	60.4311	79.2069
Ebbw	Wales			223.04	104.428	46.8203	104.081	53.3353	46.6647	72.7309	149.891	119.787	120.657	21.6108	1.31851e+07	1.45257e+07	1.52536e+07	1.61997e+07	1.07232e+07	1.18136e+07	1.24107e+07	1.31767e+07	9.85445e+06	1.08258e+07	1.13433e+07	1.20397e+07	9.82124e+06	1.07894e+07	1.13051e+07	1.19991e+07	19.9614	49.0257	81.3276	81.3288	81.3623	81.3391	74.4872	74.2777	74.1139	74.0695	59.1156	65.1261	68.3896	72.6314	48.0773	52.9662	55.6433	59.0777	94.366
North Esk (Angus)	Scotland	Angus		753.19	419.6	55.7097	391.41	48.033	51.967	63.2151	556.839	414.82	401.977	32.3028	5.11471e+07	5.34725e+07	5.16782e+07	5.25783e+07	5.03412e+07	5.25043e+07	5.08548e+07	5.17475e+07	3.47529e+07	3.69021e+07	3.53093e+07	3.57839e+07	3.34048e+07	3.54896e+07	3.39029e+07	3.43696e+07	2.84696	44.5983	98.4244	98.1894	98.4065	98.4199	65.3113	66.3698	65.6039	65.3683	67.9072	70.9947	68.6125	69.8075	66.8373	69.7093	67.5192	68.7045	82.8238
Annan	Scotland			955.22	714.89	74.8404	704.414	26.2564	73.7436	30.2243	736.349	675.397	675.14	8.67295	4.78524e+07	5.04299e+07	5.11797e+07	5.26871e+07	4.5343e+07	4.77933e+07	4.85024e+07	4.9929e+07	4.23796e+07	4.47193e+07	4.53795e+07	4.66988e+07	4.19092e+07	4.42142e+07	4.4867e+07	4.61738e+07	9.68313	22.7873	94.7559	94.7717	94.769	94.7651	87.58	87.6745	87.6657	87.6377	50.0957	52.794	53.5789	55.1571	47.4687	50.0338	50.7762	52.2697	59.2814
Taff	Wales			512.41	264.172	51.5548	262.814	48.7102	51.2898	64.3933	318.475	264.669	266.981	17.5911	3.53398e+07	4.12055e+07	4.52816e+07	4.92573e+07	2.96152e+07	3.45073e+07	3.79141e+07	4.12364e+07	2.71483e+07	3.15375e+07	3.46286e+07	3.76338e+07	2.71454e+07	3.15339e+07	3.46247e+07	3.76294e+07	32.3705	57.8825	83.8014	83.7445	83.7297	83.7162	76.8126	76.5285	76.4653	76.3935	68.9678	80.4151	88.3698	96.1287	57.796	67.3432	73.9918	80.4754	102.768
Deveron	Scotland			1233.72	962.057	77.9802	944.62	23.4332	76.5668	26.5431	834.905	729.926	729.34	13.4973	3.94121e+07	4.01106e+07	3.92097e+07	3.96622e+07	3.82168e+07	3.89093e+07	3.80273e+07	3.84642e+07	3.45393e+07	3.5035e+07	3.4303e+07	3.46987e+07	3.44364e+07	3.49299e+07	3.42e+07	3.45942e+07	0.457186	14.105	96.9671	97.005	96.9845	96.9793	87.3752	87.0839	87.2232	87.2221	31.9458	32.5119	31.7817	32.1485	30.9769	31.5382	30.8233	31.1774	35.9015
Lwyd	Wales			108.68	60.209	55.4003	60.126	44.6761	55.3239	57.5264	75.9126	68.254	68.701	9.97367	5.46207e+06	5.87539e+06	5.9924e+06	6.31224e+06	4.48912e+06	4.82887e+06	4.92482e+06	5.18827e+06	4.16607e+06	4.47786e+06	4.57259e+06	4.81348e+06	4.14481e+06	4.45511e+06	4.54915e+06	4.7889e+06	14.4193	41.4538	82.1872	82.1881	82.1843	82.1938	75.8836	75.8266	75.9153	75.867	50.2582	54.0614	55.1381	58.0809	41.3058	44.432	45.3149	47.7389	69.1934
Usk	Wales			1125.53	623.623	55.4071	623.308	44.6209	55.3791	57.4349	759.557	645.921	652.431	15.1737	5.74934e+07	6.33665e+07	6.75756e+07	7.23218e+07	5.31947e+07	5.85959e+07	6.24908e+07	6.68741e+07	4.84954e+07	5.34832e+07	5.70754e+07	6.10642e+07	4.82706e+07	5.32345e+07	5.68099e+07	6.0781e+07	22.944	39.8884	92.5231	92.4714	92.4754	92.4674	83.9585	84.0105	84.0687	84.0425	51.0812	56.2992	60.0389	64.2557	47.2619	52.0607	55.5212	59.4156	77.764
Wye	Wales			4062.76	2894	71.2323	2891.95	28.8182	71.1818	33.6697	2957.58	2617.98	2629.01	11.7627	1.6576e+08	1.58066e+08	1.61146e+08	1.67473e+08	1.53751e+08	1.46616e+08	1.49601e+08	1.55525e+08	1.39063e+08	1.32332e+08	1.35168e+08	1.40498e+08	1.38578e+08	1.3187e+08	1.34704e+08	1.40016e+08	1.03286	18.8824	92.7557	92.7561	92.8358	92.8658	83.6016	83.4273	83.5913	83.6056	40.7997	38.9061	39.6641	41.2214	37.8441	36.0877	36.8225	38.2806	48.0521
Dee (Aberdeen)	Scotland	Aberdeen		2117.66	859.845	40.6035	803.874	62.0395	37.9605	89.9381	1413.39	746.412	709.511	66.3127	1.9279e+08	1.8621e+08	1.86789e+08	1.96477e+08	1.88984e+08	1.82471e+08	1.83102e+08	1.92675e+08	1.18124e+08	1.14622e+08	1.14653e+08	1.19779e+08	1.12067e+08	1.08671e+08	1.08712e+08	1.13659e+08	1.41135	54.7152	98.0258	97.9918	98.0265	98.0649	58.129	58.3593	58.2005	57.8488	91.039	87.932	88.2052	92.7801	89.2417	86.1662	86.4645	90.9847	137.378
Girvan	Scotland			253.54	213.954	84.3867	187.79	25.9328	74.0672	29.7963	183.199	176.535	173.15	5.63974	1.05189e+07	9.98591e+06	1.09848e+07	1.17979e+07	9.84145e+06	9.351e+06	1.02778e+07	1.10367e+07	9.64439e+06	9.15929e+06	1.00706e+07	1.08134e+07	9.29767e+06	8.82669e+06	9.692e+06	1.04059e+07	11.2495	23.7041	93.5594	93.6419	93.5637	93.5475	88.3898	88.3914	88.2313	88.2014	41.4883	39.386	43.3256	46.5328	38.8162	36.8818	40.537	43.5303	45.0769
Earn	Scotland			961.27	621.402	64.6439	611.394	36.3973	63.6027	44.4947	631.899	535.978	539.348	15.8038	5.60207e+07	6.07434e+07	6.11865e+07	6.29779e+07	5.31674e+07	5.7653e+07	5.80994e+07	5.98135e+07	4.43309e+07	4.82487e+07	4.86061e+07	5.0012e+07	4.39427e+07	4.78319e+07	4.81946e+07	4.95939e+07	12.0832	35.6061	94.9067	94.9125	94.9546	94.9754	78.4402	78.7442	78.7668	78.7481	58.2778	63.1908	63.6517	65.5153	55.3095	59.9759	60.4402	62.2234	71.3401
Upper Tyne	England			2278.64	1440.5	63.2177	1311.41	42.4477	57.5523	53.884	1500	1251.26	1224.94	20.1878	1.02466e+08	1.09014e+08	1.09437e+08	1.11696e+08	9.47851e+07	1.00814e+08	1.0119e+08	1.03268e+08	8.31058e+07	8.84418e+07	8.87803e+07	9.05281e+07	8.08709e+07	8.60891e+07	8.63968e+07	8.80959e+07	8.55201	32.0146	92.5042	92.4776	92.4642	92.4551	78.9248	78.9707	78.9469	78.8715	44.9679	47.8417	48.0272	49.0185	41.5972	44.2428	44.408	45.3201	57.6922
Tivy	Wales			942.1	817.608	86.7857	800.355	15.0456	84.9544	16.2696	661.402	631.971	617.376	6.88561	3.68271e+07	3.89087e+07	4.07249e+07	4.21646e+07	3.506e+07	3.70571e+07	3.8763e+07	4.01473e+07	3.37097e+07	3.56298e+07	3.73204e+07	3.86471e+07	3.30726e+07	3.49375e+07	3.66139e+07	3.79185e+07	13.6523	24.169	95.2018	95.2411	95.1826	95.2157	89.805	89.7936	89.9055	89.9297	39.0904	41.2999	43.2278	44.756	37.2148	39.3345	41.1453	42.6147	41.2296
Towy	Wales			1101.37	778.711	70.7039	775.565	29.5818	70.4182	34.7167	793.115	714.841	718.259	9.90563	6.21286e+07	6.26299e+07	6.47828e+07	6.84275e+07	5.66172e+07	5.70728e+07	5.90694e+07	6.24321e+07	5.27906e+07	5.31661e+07	5.50779e+07	5.82543e+07	5.24966e+07	5.28719e+07	5.47723e+07	5.79311e+07	9.84264	26.3486	91.1291	91.1271	91.1807	91.2383	84.4967	84.4196	84.5477	84.6605	56.4103	56.8654	58.8202	62.1295	51.4062	51.8198	53.6327	56.6859	67.7923
Nith (Solway)	Scotland	Solway		1115.25	694.955	62.3138	668.311	40.0752	59.9248	50.1176	814.848	702.924	696.048	15.7258	7.09001e+07	7.36897e+07	7.61333e+07	7.97721e+07	6.8241e+07	7.08815e+07	7.32433e+07	7.6756e+07	6.30967e+07	6.571e+07	6.78263e+07	7.10226e+07	6.08383e+07	6.33492e+07	6.53907e+07	6.8476e+07	11.8127	26.9309	96.2496	96.1892	96.204	96.2192	85.8085	85.9675	85.8898	85.8396	63.5733	66.0746	68.2657	71.5284	61.189	63.5566	65.6743	68.8241	90.7925
Findhorn	Scotland			790.67	188.485	23.8386	113.435	85.6533	14.3467	149.813	568.825	219.886	166.366	109.484	7.8866e+07	8.58539e+07	8.46435e+07	8.70059e+07	7.7336e+07	8.41876e+07	8.29983e+07	8.53229e+07	4.82803e+07	5.25019e+07	5.19137e+07	5.3249e+07	4.47109e+07	4.86231e+07	4.80732e+07	4.93472e+07	9.85854	64.2212	98.06	98.0592	98.0563	98.0656	56.6922	56.6348	56.7949	56.7171	99.7458	108.584	107.053	110.041	97.8107	106.476	104.972	107.912	256.149
Spey	Scotland			3043.65	811.116	26.6495	716.455	76.4607	23.5393	123.784	2121.7	925.195	864.618	84.1893	3.23076e+08	3.279e+08	3.24295e+08	3.39605e+08	3.16417e+08	3.21124e+08	3.17629e+08	3.3269e+08	2.03108e+08	2.08012e+08	2.05181e+08	2.14328e+08	1.93215e+08	1.97896e+08	1.95273e+08	2.04056e+08	5.4577	54.9494	97.9389	97.9335	97.9445	97.9638	59.8047	60.3526	60.2147	60.0861	106.148	107.733	106.548	111.578	103.96	105.506	104.358	109.306	250.405
Conwy	Wales			381.26	172.962	45.3659	160.72	57.845	42.155	81.3831	265.702	207.452	199.685	28.3707	4.25397e+07	4.37052e+07	4.49687e+07	4.60149e+07	3.92701e+07	4.03519e+07	4.15185e+07	4.24839e+07	3.52263e+07	3.61821e+07	3.7252e+07	3.81254e+07	3.24029e+07	3.33014e+07	3.42812e+07	3.50793e+07	7.93213	34.7166	92.3141	92.3274	92.3276	92.3264	76.171	76.1955	76.2335	76.2346	111.576	114.634	117.948	120.692	103.001	105.838	108.898	111.43	203.665
Leven (Lomond)	Scotland	Loch Lomond		555.69	331.146	59.5919	278.538	49.8753	50.1247	66.4451	243.345	198.926	178.297	30.8544	4.06956e+07	4.20797e+07	4.57092e+07	5.27231e+07	3.68378e+07	3.80475e+07	4.13154e+07	4.74565e+07	3.00077e+07	3.08642e+07	3.35382e+07	3.90062e+07	2.3072e+07	2.36818e+07	2.5704e+07	2.97928e+07	25.4263	78.2402	90.5204	90.4178	90.3875	90.0107	56.6941	56.2785	56.2339	56.508	73.2344	75.7251	82.2566	94.8787	66.292	68.469	74.3497	85.401	90.6176
Dee (Kirkcudbright)	Scotland	Kirkcudbright		900.51	645.435	71.6744	591.658	34.2975	65.7025	41.3964	574.863	502.828	485.651	16.8242	6.69571e+07	6.94447e+07	7.34552e+07	7.75533e+07	5.77313e+07	5.98944e+07	6.3337e+07	6.68524e+07	5.32871e+07	5.53558e+07	5.85198e+07	6.17434e+07	4.97366e+07	5.16693e+07	5.46234e+07	5.7635e+07	14.7124	43.7061	86.2213	86.2476	86.2254	86.2019	74.2813	74.4036	74.3629	74.3167	74.3546	77.117	81.5706	86.1215	64.1095	66.5116	70.3346	74.2383	82.56
Cree	Scotland			370.9	261.766	70.5759	232.235	37.3861	62.6139	45.9814	268.145	241.292	220.344	19.5708	2.65327e+07	2.70798e+07	2.92496e+07	3.16167e+07	2.55685e+07	2.6093e+07	2.81893e+07	3.04784e+07	2.35853e+07	2.40688e+07	2.60238e+07	2.81609e+07	2.00598e+07	2.05127e+07	2.21494e+07	2.39258e+07	17.5786	44.728	96.366	96.356	96.375	96.3997	75.6041	75.7492	75.7257	75.6745	71.5359	73.0109	78.861	85.2432	68.9363	70.3504	76.0023	82.1743	90.1009
Leven (Lancashire)	England	Lancashire		256.91	184.903	71.9719	183.694	28.4987	71.5013	33.2344	138.867	129.934	131.193	5.68304	1.80071e+07	1.89151e+07	1.90313e+07	1.90759e+07	1.44961e+07	1.52138e+07	1.53143e+07	1.53498e+07	1.35109e+07	1.41794e+07	1.42681e+07	1.42936e+07	1.33862e+07	1.40486e+07	1.4136e+07	1.41602e+07	5.61943	35.0541	80.5024	80.4323	80.4693	80.4668	74.3388	74.2718	74.2778	74.231	70.091	73.6253	74.0776	74.2513	56.4249	59.2186	59.6097	59.7476	73.0702
Nairn	Scotland			328.04	211.172	64.3739	186.669	43.0957	56.9043	54.9324	234.701	187.504	177.356	27.8336	1.40011e+07	1.43143e+07	1.45722e+07	1.5015e+07	1.34929e+07	1.38046e+07	1.40532e+07	1.44699e+07	1.10093e+07	1.12e+07	1.14388e+07	1.17947e+07	1.02404e+07	1.04202e+07	1.06444e+07	1.09856e+07	7.0215	37.8109	96.3708	96.4388	96.4385	96.3697	73.1399	72.7954	73.0459	73.1638	42.681	43.6359	44.4219	45.7719	41.132	42.082	42.8398	44.1103	52.1342
Don (Aberdeen)	Scotland	Aberdeen		1325.88	883.312	66.6208	875.443	33.9727	66.0273	40.9242	926.136	741.688	742.759	21.9758	5.00474e+07	5.26777e+07	5.01782e+07	5.04408e+07	4.70573e+07	4.95444e+07	4.72596e+07	4.74748e+07	3.91246e+07	4.13654e+07	3.94051e+07	3.94088e+07	3.88833e+07	4.11085e+07	3.91555e+07	3.91577e+07	0.703249	25.8777	94.0255	94.0519	94.1836	94.1198	77.693	78.0378	78.0328	77.631	37.7465	39.7304	37.8452	38.0433	35.4914	37.3672	35.644	35.8063	44.2931
IrwellBaines	England	Upper Irwell of Baines (1835)		166.77	105.63	63.3387	93.993	43.6391	56.3609	55.8185	108.383	107.026	104.652	3.50307	5.95031e+06	6.3422e+06	6.58094e+06	6.8255e+06	4.04772e+06	4.3139e+06	4.47649e+06	4.64309e+06	4.02501e+06	4.28961e+06	4.45112e+06	4.61678e+06	3.89949e+06	4.15588e+06	4.31154e+06	4.47253e+06	13.6896	54.5644	68.0253	68.019	68.0221	68.0257	65.5342	65.5275	65.5155	65.5269	35.6797	38.0296	39.4612	40.9276	24.2712	25.8673	26.8423	27.8413	38.1048
Wear	England			1103.09	777.675	70.4997	769.749	30.2188	69.7812	35.5974	737.351	626.091	629.172	15.8327	3.6295e+07	3.56397e+07	3.53442e+07	3.5864e+07	3.27083e+07	3.20972e+07	3.18322e+07	3.22939e+07	2.77115e+07	2.69852e+07	2.67783e+07	2.71329e+07	2.74691e+07	2.67433e+07	2.65387e+07	2.68873e+07	2.14065	26.5103	90.118	90.0604	90.0634	90.0453	75.683	75.0381	75.0863	74.9702	32.903	32.309	32.0411	32.5123	29.6515	29.0976	28.8573	29.2759	35.6338
Holme and Hall Dike	England			171.12	98.43	57.521	95.643	44.1076	55.8924	56.5873	105.944	96.6584	96.683	9.14093	4.86373e+06	6.27637e+06	6.41234e+06	6.65737e+06	3.20639e+06	4.14353e+06	4.21899e+06	4.37601e+06	2.91289e+06	3.77449e+06	3.83911e+06	3.978e+06	2.89342e+06	3.74978e+06	3.81333e+06	3.9512e+06	30.9085	78.8197	65.9246	66.0179	65.7948	65.7319	59.4897	59.7444	59.4686	59.3508	28.4229	36.6782	37.4728	38.9047	18.7377	24.2142	24.6552	25.5728	29.5936
Rivelin and Don	England	Sheffield		88.87	42.68	48.0252	41.928	52.821	47.179	71.7779	46.5582	36.7141	36.389	24.5197	3.18468e+06	3.29487e+06	3.34641e+06	3.52288e+06	1.67696e+06	1.73716e+06	1.76407e+06	1.85813e+06	1.38803e+06	1.43398e+06	1.45878e+06	1.53354e+06	1.33171e+06	1.37549e+06	1.39935e+06	1.47144e+06	9.96918	90.2718	52.657	52.7231	52.7153	52.7448	41.8162	41.7464	41.8163	41.7681	35.8353	37.0752	37.6551	39.6408	18.8698	19.5472	19.85	20.9085	32.5219
Coquet	England			595.99	435.799	73.1219	396.104	33.5385	66.4615	40.2958	438.753	381.167	375.942	15.4195	1.90817e+07	1.90686e+07	1.80063e+07	1.77767e+07	1.7995e+07	1.79819e+07	1.69811e+07	1.67669e+07	1.65257e+07	1.65037e+07	1.55792e+07	1.5367e+07	1.63651e+07	1.63477e+07	1.54318e+07	1.52222e+07	7.23617	8.26898	94.3049	94.3012	94.3063	94.3197	85.7632	85.7309	85.7019	85.6304	32.0168	31.9948	30.2125	29.8271	30.1934	30.1715	28.4923	28.1328	37.9205
Colne	England			72.35	35.88	49.5923	34.881	51.7885	48.2115	69.8846	42.1909	36.8364	36.942	13.266	2.21516e+06	2.84378e+06	2.96553e+06	3.08726e+06	1.24332e+06	1.5899e+06	1.657e+06	1.72403e+06	1.08761e+06	1.39283e+06	1.45099e+06	1.50796e+06	1.07465e+06	1.37643e+06	1.43362e+06	1.4899e+06	32.3844	96.716	56.1279	55.9081	55.8753	55.8432	48.5132	48.4014	48.3427	48.2597	30.6173	39.3059	40.9887	42.6712	17.1849	21.9752	22.9025	23.829	30.3123
Clwyd	Wales			695.69	534.444	76.8221	530.3	23.7735	76.2265	26.9806	533.562	500.731	502.426	6.01088	2.19306e+07	2.19808e+07	2.19087e+07	2.23971e+07	1.99331e+07	1.99843e+07	1.99211e+07	2.03662e+07	1.90395e+07	1.9079e+07	1.90104e+07	1.94339e+07	1.9012e+07	1.90517e+07	1.89833e+07	1.94061e+07	2.05202	16.3496	90.8919	90.9173	90.9275	90.9323	86.6916	86.6745	86.6474	86.6458	31.5235	31.5956	31.4921	32.194	28.6523	28.7259	28.635	29.2748	35.6248
Lady Burn (Greenock)	Scotland	Greenock		3.49	3.494	100.115	1.135	67.4785	32.5215	101.838	2.22336	2.223	2.282	2.60331	74599.7	117150	122700	136782	53697	81860.4	85733.3	97138.2	53697	81860.4	85733.3	97138.2	40695.2	67595.8	70806.7	81138.2	66.3906	108.281	71.9801	69.8767	69.8723	71.0168	54.5514	57.7003	57.7073	59.3193	21.3753	33.5673	35.1576	39.1926	15.386	23.4557	24.5654	27.8333	15.3683
Lyne	England			241.99	217.215	89.762	209.822	13.2931	86.7069	14.2396	187.486	184.628	183.983	1.88605	5.81008e+06	6.44062e+06	6.65687e+06	6.8726e+06	5.61443e+06	6.2235e+06	6.43262e+06	6.64126e+06	5.5396e+06	6.13991e+06	6.34686e+06	6.55338e+06	5.49632e+06	6.09214e+06	6.29758e+06	6.50267e+06	16.774	22.2539	96.6327	96.629	96.6313	96.6339	94.5997	94.5894	94.6027	94.6173	24.0096	26.6152	27.5089	28.4004	23.2011	25.718	26.5822	27.4444	25.5028
Almond (Lothian)	Scotland	Lothian		372.77	353.276	94.7705	328.103	11.9825	88.0175	12.7461	293.463	289.293	284.26	3.18594	7.72009e+06	8.36048e+06	8.88686e+06	1.05249e+07	6.76217e+06	7.32265e+06	7.78144e+06	9.14719e+06	6.69402e+06	7.24722e+06	7.70302e+06	9.06578e+06	6.62051e+06	7.16789e+06	7.61965e+06	8.97741e+06	30.2207	45.5447	87.5919	87.5865	87.5612	86.9098	85.7569	85.7354	85.7407	85.2966	20.7101	22.428	23.8401	28.2344	18.1403	19.6439	20.8746	24.5384	18.9484
Buckland Burn	Scotland			23.41	23.406	99.9829	21.574	7.8428	92.1572	8.1629	20.2172	20.217	19.797	2.10036	376162	407312	440163	445409	357185	386808	417983	422940	357185	386808	417983	422940	351775	380922	411664	416526	16.8556	23.4912	94.9552	94.966	94.9609	94.9556	93.5169	93.5208	93.5253	93.5154	16.0684	17.3991	18.8024	19.0264	15.2578	16.5232	17.8549	18.0667	15.2604
Tyne	Scotland			318.42	281.127	88.2881	276.229	13.2501	86.7499	14.1902	234.226	230.191	227.646	2.8494	5.00096e+06	5.21158e+06	5.00723e+06	4.98765e+06	4.61379e+06	4.80868e+06	4.62084e+06	4.60478e+06	4.52781e+06	4.72199e+06	4.53737e+06	4.52093e+06	4.48432e+06	4.67668e+06	4.49293e+06	4.4757e+06	0.192227	10.6278	92.2581	92.2693	92.2835	92.3236	89.6692	89.7363	89.729	89.7358	15.7055	16.367	15.7252	15.6637	14.4896	15.1017	14.5118	14.4613	16.1059
Springdale Burn	Scotland			32.06	31.57	98.4716	30.775	4.00811	95.9919	4.09008	20.3983	20.398	20.328	0.34501	231857	293186	313406	454692	210408	260969	278975	400168	210408	260969	278975	400168	209556	260006	277951	386099	59.2771	73.8088	90.749	89.0115	89.0139	88.0086	90.3814	88.683	88.6872	84.9143	7.23197	9.14491	9.77562	14.1825	6.56294	8.14003	8.70166	12.4819	6.6648
Muckle Burn	Scotland			116.87	107.659	92.1186	98.4	15.8039	84.1961	17.1598	100.704	98.946	93.709	7.19609	1.87967e+06	2.05689e+06	2.01772e+06	1.97003e+06	1.79794e+06	1.96694e+06	1.92995e+06	1.8845e+06	1.77965e+06	1.94733e+06	1.91019e+06	1.86479e+06	1.70507e+06	1.86872e+06	1.831e+06	1.78667e+06	4.67394	14.4191	95.652	95.6267	95.6499	95.6586	90.711	90.8517	90.746	90.6926	16.0834	17.5999	17.2647	16.8566	15.3841	16.8302	16.5137	16.1247	16.5304
Dighty Water	Scotland	Dundee		127.42	123.283	96.7533	121.623	4.54952	95.4505	4.65542	102.712	102.712	103.003	0.282744	1.95614e+06	1.69849e+06	1.69032e+06	1.92187e+06	1.76995e+06	1.56501e+06	1.55706e+06	1.73913e+06	1.76995e+06	1.56501e+06	1.55706e+06	1.73913e+06	1.76995e+06	1.56501e+06	1.55706e+06	1.73913e+06	1.75703	8.22983	90.4821	92.1409	92.1164	90.4914	90.4821	92.1409	92.1164	90.4914	15.3519	13.3299	13.2658	15.083	13.8907	12.2823	12.2199	13.6488	14.3568
Sheaf and Porter	England			70.45	59.299	84.1718	58.811	16.5209	83.4791	18.0085	43.6189	43.2567	43.382	0.544592	981725	964417	1.01177e+06	1.04604e+06	628643	616994	648021	670185	623456	611856	642698	664619	622390	610807	641610	663484	6.39157	50.7842	64.0345	63.9758	64.0482	64.0688	63.3977	63.3343	63.4147	63.4282	13.9351	13.6894	14.3615	14.848	8.92325	8.7579	9.1983	9.51292	10.5138
Eliot Water	Scotland			37.82	37.817	99.9921	37.739	0.214172	99.7858	0.214402	29.5817	29.582	29.691	0.368931	390016	446211	445613	418651	383351	439152	438565	412231	383351	439152	438565	412231	383351	439152	438565	412231	7.2601	8.80294	98.291	98.4182	98.4183	98.4665	98.291	98.4182	98.4183	98.4665	10.3124	11.7983	11.7825	11.0696	10.1362	11.6116	11.5961	10.8998	10.137
Aln	England			246.67	245.893	99.685	214.237	13.1483	86.8517	14.0736	168.992	168.992	163.829	3.10248	2.62914e+06	2.67235e+06	2.51087e+06	2.34535e+06	2.41308e+06	2.45292e+06	2.30494e+06	2.15296e+06	2.41308e+06	2.45292e+06	2.30494e+06	2.15296e+06	2.3374e+06	2.37871e+06	2.23386e+06	2.08529e+06	11.4011	0.33943	91.7818	91.789	91.7985	91.7969	88.9037	89.0122	88.9677	88.9114	10.6585	10.8337	10.1791	9.50805	9.78261	9.94413	9.34423	8.7281	9.81352
Leven (Tees)	England	Tees		194.22	183.608	94.5361	182.223	6.17702	93.823	6.37387	157.141	157.141	157.085	0.0357343	1.84999e+06	1.88714e+06	1.82338e+06	1.78068e+06	1.67556e+06	1.71e+06	1.65243e+06	1.61359e+06	1.67556e+06	1.71e+06	1.65243e+06	1.61359e+06	1.66988e+06	1.70424e+06	1.64683e+06	1.60803e+06	3.7735	6.42215	90.5714	90.6134	90.6247	90.617	90.264	90.3083	90.3173	90.3045	9.52523	9.71651	9.38822	9.16834	8.62713	8.80446	8.50804	8.30808	9.12575
Invergowie Burn	Scotland			37.91	37.905	99.9868	36.505	3.70615	96.2939	3.77612	29.3361	29.336	29.389	0.180205	328602	333257	331306	301540	300107	304087	302442	275306	300107	304087	302442	275306	297915	301873	300227	273241	8.64011	1.20928	91.3285	91.2469	91.2878	91.3001	90.6613	90.5828	90.6192	90.6152	8.66795	8.79074	8.73927	7.95409	7.91631	8.02128	7.97788	7.2621	7.91735
Pitlairie Burn	Scotland			28.38	28.378	99.993	28.321	0.207893	99.7921	0.208109	15.7537	15.754	16.015	1.64514	154988	161849	166336	153710	144760	151485	155390	143684	144760	151485	155390	143684	144760	151485	155390	143684	0.745786	5.99726	93.4007	93.5965	93.4193	93.4776	93.4007	93.5965	93.4193	93.4776	5.46118	5.70294	5.86104	5.41614	5.10077	5.33775	5.47534	5.06287	5.10113
Bogmill Pow	Scotland			42.77	42.771	100.002	41.451	3.08394	96.9161	3.13224	35.7783	35.778	36.244	1.29328	256787	261749	259394	251158	242697	247441	245268	237436	242697	247441	245268	237436	242253	246944	244783	236972	2.20401	3.60981	94.5133	94.5338	94.5541	94.5364	94.3401	94.3441	94.367	94.3515	6.0039	6.11991	6.06487	5.8723	5.67448	5.78538	5.73458	5.55146	5.67435
Erewash	England			210.66	210.66	100	210.642	0.00854457	99.9915	0.00854494	144.471	144.471	145.569	0.757409	1.14204e+06	1.07326e+06	1.13512e+06	1.18399e+06	907883	849827	900080	939889	907883	849827	900080	939889	907883	849827	900080	939889	3.46428	26.398	79.4969	79.1819	79.2941	79.3832	79.4969	79.1819	79.2941	79.3832	5.42122	5.09474	5.38838	5.62038	4.30971	4.03412	4.27267	4.46164	4.30971
Hole Burn (Greenock)	Scotland	Greenock		5.58	5.575	99.9104	3.817	31.595	68.405	37.5226	3.165	3.165	3.165	6.40347e-05	21820.4	49134.9	51435.6	72879.2	7194.51	11687.1	12216.7	16563.9	7194.51	11687.1	12216.7	16563.9	6312.54	10710.7	11198.6	15486.4	84.1681	168.115	32.9715	23.7858	23.7515	22.7279	28.9295	21.7985	21.7721	21.2495	3.91047	8.80553	9.21786	13.0608	1.28934	2.09447	2.18938	2.96845	1.2905
Cairnie Pow	Scotland			19.06	19.055	99.9738	18.918	0.745016	99.255	0.747801	12.9883	12.988	12.676	2.43403	59935.7	60213.3	60121.1	59928.7	48972.8	50781	50717.9	48962.6	48972.8	50781	50717.9	48962.6	47858.7	49668.5	49596.5	47880.8	0.0461191	22.3959	81.7089	84.3351	84.3596	81.7014	79.8502	82.4875	82.4943	79.8963	3.14458	3.15915	3.15431	3.14421	2.5694	2.66427	2.66096	2.56887	2.57008
Leadon	England			293.78	293.776	99.9986	293.776	0.00136156	99.9986	0.00136157	208.214	208.214	208.309	0.0458177	900751	869515	843979	768977	845379	815820	791863	721690	845379	815820	791863	721690	845379	815820	791863	721690	15.7861	9.4653	93.8526	93.8248	93.825	93.8506	93.8526	93.8248	93.825	93.8506	3.06607	2.95975	2.87283	2.61753	2.87759	2.77698	2.69543	2.45656	2.87763
Leen	England			136.93	136.932	100.001	136.932	-0.0014606	100.001	0.00146059	100.922	100.922	101.375	0.447657	408808	379398	400885	409116	324424	299957	317418	323927	324424	299957	317418	323927	324424	299957	317418	323927	0.153127	23.0914	79.3584	79.0614	79.1794	79.1774	79.3584	79.0614	79.1794	79.1774	2.98553	2.77074	2.92767	2.98777	2.36927	2.19059	2.31811	2.36564	2.36923
Billingham Beck	England			78.16	78.162	100.003	78.132	0.035824	99.9642	0.0358304	57.8925	57.892	57.892	0.000805968	199034	207879	192788	178581	187872	196131	181870	168428	187872	196131	181870	168428	187872	196131	181870	168428	10.9143	5.07115	94.3918	94.3485	94.3366	94.3151	94.3918	94.3485	94.3366	94.3151	2.5465	2.65966	2.46658	2.28481	2.40369	2.50935	2.32689	2.15492	2.40363
Foulness	England			439.64	439.636	99.9991	438.99	0.147848	99.8522	0.147958	358.379	358.379	360.86	0.689825	1.234e+06	1.12484e+06	1.06432e+06	990395	1.118e+06	1.01844e+06	963535	896790	1.118e+06	1.01844e+06	963535	896790	1.11795e+06	1.01839e+06	963491	896749	21.9588	12.1001	90.5998	90.5407	90.5303	90.5487	90.5955	90.5363	90.5261	90.5446	2.80685	2.55855	2.4209	2.25274	2.543	2.31653	2.19165	2.03983	2.54302
Gowy	Wales			179.83	179.833	100.002	179.833	-0.00166824	100.002	0.00166823	132.303	132.303	132.459	0.117782	344277	376070	378883	382313	296742	323691	326094	328751	296742	323691	326094	328751	296742	323691	326094	328751	10.2349	25.2029	86.1929	86.0718	86.0673	85.9902	86.1929	86.0718	86.0673	85.9902	1.91446	2.09125	2.10689	2.12597	1.65013	1.79998	1.81335	1.82812	1.6501
Rothesay	Scotland	Rothesay		12.56	12.56	100	10.689	14.8965	85.1035	16.0953	4.43431	4.434	4.383	1.16396	8858.27	30728	9991.43	10336.6	6463.89	24917.3	7252.94	7482.58	6463.89	24917.3	7252.94	7482.58	5582.45	23962.6	6297.55	6517.56	15.4565	59.7288	72.9702	81.0899	72.5916	72.3894	63.0196	77.983	63.0296	63.0535	0.705276	2.4465	0.795496	0.822974	0.514641	1.98386	0.577463	0.595746	0.514641
Hartburn Beck	England			56.28	56.28	100	56.28	0	100	0	48.9865	48.987	48.987	0.000991179	47105	49555.4	44828.4	41988.7	43653.1	45927.4	41547.7	38913.2	43653.1	45927.4	41547.7	38913.2	43653.1	45927.4	41547.7	38913.2	11.4815	3.88678	92.6719	92.6789	92.6817	92.6753	92.6719	92.6789	92.6817	92.6753	0.836976	0.880516	0.796525	0.746068	0.775641	0.816053	0.738233	0.691421	0.775641
																															12.6976	36.9006
[truncated: 88 more columns]
