# Supplementary material for: Limited waterpower contributed to rise of steam power in British “Cottonopolis”
Source: PNAS Nexus. 2024 Jul 16;3(7):pgae251. doi: 10.1093/pnasnexus/pgae251 (PMC11249955; doi:10.1093/pnasnexus/pgae251)
Supplement: pgae251_Supplementary_Data [file pgae251_supplementary_data.zip › PNASNEXUS-PNASNEXUS-2024-00832-T-s06.xlsx]

## Sheet: Cotton Mills by Parish
COTTON															STEAM	WATER
			Steam engines (HP)						Water wheels (HP)						HP	HP	Together
County	Parish	Mills	≥ 50	40-49	30-39	20-29	10-19	<10	≥ 50	40-49	30-39	20-29	10-19	<10				Inspector	NOTES
Lancaster	Manchester	163	4190	625	973	412	385	57					12	5	6642	17	6659	Horner's district
Lancaster	Manchester (Part of)	19	695	125	132	109					30				1061	30	1091	Howell's district
Lancaster	Whalley	113	993	40	329	256	274	45	140		60	60	181	220	1937	661	2598	Horner's district
Lancaster	Bolton	69	310	455	461	177	247	32	100	137	126		42	53	1682	458	2140	Horner's district
Lancaster	Halton	2									30		12			42	42	Horner's district
Lancaster	Eccles	13			140	114	24	4		40					282	40	322	Horner's district
Lancaster	Bury	114	1724	410	342	462	172	35	394	200	67	97	239	109	3145	1106	4251	Horner's district
Lancaster	Wigan	37	606	160	12	216	51	26						6	1071	6	1077	Horner's district
Lancaster	Dean	16	134	148	30	44	25	30						10	411	10	421	Horner's district
Lancaster	Middleton	12	220	40	130	52	26					24		7	468	31	499	Horner's district
Lancaster	Walton	1	160												160	160	160	Horner's district
Lancaster	Downham	1											12			12	12	Horner's district
Lancaster	Ashton	82	1561	325	186	419	136	22		40	101		67	18	2649	226	2875	Horner's district
Lancaster	Radcliffe	4				20	17								37		37	Horner's district
Lancaster	Leigh	19	60	40	197	174	65								536		536	Horner's district
Lancaster	Winwick	6			30	64	16	6							116		116	Horner's district
Lancaster	Warrington	6	60	48	35	74									217		217	Horner's district
Lancaster	Prestwich	13	180			28	59	12	220						279	220	499	Horner's district
Lancaster	Prescot	2		40		20							10		60	10	70	Horner's district
Lancaster	Blackburn	44	989	254	228	71	62	38		40	30	26	28	1	1642	125	1767	Horner's district
Lancaster	Oldham	200	894	651	421	594	306	63						10	2929	10	2939	Horner's district
Lancaster	Rochdale	95	745	405	312	176	300	55					100	85	1993	185	2178	Horner's district
Lancaster	Preston	35	561	293	191	178	84	25							1332		1332	Horner's district
Lancaster	Chorley	9	185		30	98									313		313	Horner's district
Lancaster	Leyland	7			32	40	14						45	5	86	50	136	Horner's district
Lancaster	Penwortham	1	100										0		100		100	Horner's district
Lancaster	Garstang	4					16	7			96		14		23	110	133	Horner's district
Lancaster	Lancaster	8	66	40	101	50	10						16		267	16	283	Horner's district
Lancaster	Cartmel	2		90											90		90	Horner's district
Lancaster	Ulverston	2					16					20		8	16	28	44	Horner's district
Lancaster	Chipping	2					10						30		10	30	40	Horner's district
Lancaster	Ribchester	1												6		6	6	Horner's district
Lancaster	Ormskirk	1					12								12		12	Horner's district
Cheshire	Mottram	11	233	80	30		30					65	24	8	373	97	470	Horner's district
Cheshire	Stockport	25	1001	125	62	75	38	8					12		1309	12	1321	Horner's district
Cheshire	Stockport (part of)	61	1240	579	817	433	149	14	640		60	84	106		3232	890	4122	Howell's district
Cheshire	Prestbury	16	240	160	65	20	74	14			36	134	72	14	573	256	829	Howell's district
Cheshire	Astbury	4			30	20	18					20	18		68	38	106	Howell's district
Cheshire	Wilmslow	2		40		20			90						60	90	150	Howell's district
Cheshire	Mobberly	1						10					12		10	12	22	Howell's district
Cheshire	Groppenhall	3				54	16								70		70	Howell's district
Cheshire	Cheadle	4	165			68							12		233	12	245	Howell's district
Cheshire	Mottram	11	233	80	30		30					65	24	8	373	97	470	Howell's district
Cheshire	Nantwich	1			36					40					36	40	76	Howell's district
Yorkshire	Saddleworth	39	54	80	32	197	60	26		45		40	61	3	449	149	598	Horner's district
Yorkshire	Giggleswick	6			30					40		20	15	16	30	91	121	Horner's district
Yorkshire	Skipton	4	50	40			12						41		102	41	143	Horner's district
Yorkshire	St. Mary-le-Gell	4				22							10		22	10	32	Horner's district
Yorkshire	Hampswaite	1									30					30	30	Horner's district
Yorkshire	Sedburgh	2									35	20				55	55	Horner's district
Yorkshire	Linton	1											15			15	15	Horner's district
Yorkshire	Burnsall	2												9		9	9	Horner's district
Yorkshire	Arncliffe	1											12			12	12	Horner's district
Yorkshire	Kettlewell	1												4		4	4	Horner's district
Yorkshire	Gisburn	1												3		3	3	Horner's district
Yorkshire	Kirkby Malhamdale	3						6					35		6	35	41	Horner's district
Yorkshire	Gargrave	1										20				20	20	Horner's district
Yorkshire	Milton	1												6		6	6	Horner's district
Yorkshire	Bentham	1					10					20			10	20	30	Horner's district
Yorkshire	Thornton	1										15				15	15	Horner's district
Cumberland	Dalston	4				22						25		13	22	38	60	Horner's district
Cumberland	Wetherall	1					14						18		14	18	32	Horner's district
Cumberland	Carlisle	8	160		36	49		12					10		257	10	267	Horner's district
Derbyshire	Glossop	49	123		160	176	162	120	80	80	30	111	164	100	741	565	1306	Howell's district
Staffordshire	Leek	1											14			14	14	Howell's district
Staffordshire	Woolstanton	1		40											40		40	Howell's district
Flintshire	Mold	1			30		12		70						42	70	112	Howell's district
Flintshire	Holywell	4					58	8				46	24		66	70	136	Howell's district
Warwicks	Birmingham	3	120			20	10								150		150	Howell's district	"Cotton and other materials"
Warwicks	Aston	1						5							5		5	Howell's district	"Cotton and Silk"
Salop	Whitchurch	1					28								28		28	Howell's district
Gloucester	St. Philip & Jacob	1				20									20		20	Howell's district
Derbyshire	Ashborne	1										50				50	50	Saunders' district
Derbyshire	Ashover	1									30					30	30	Saunders' district
Derbyshire	Bakewell	2							160							160	160	Saunders' district
Derbyshire	Castleton	1											15			15	15	Saunders' district
Derbyshire	Chapel-en-la-Frith	1				20									20		20	Saunders' district
Derbyshire	Chesterfield	2	50				12							10	62	10	72	Saunders' district
Derbyshire	Crich	3								40			12	10		62	62	Saunders' district
Derbyshire	Derby	2				20			50	80					20	130	150	Saunders' district
Derbyshire	Duffield	2								400						400	400	Saunders' district
Derbyshire	Glossop	1				25						25			25	25	50	Saunders' district
Derbyshire	Hathersage	1											15			15	15	Saunders' district
Derbyshire	Hope	3											22	5		27	27	Saunders' district
Derbyshire	Matlock	1							60	40						100	100	Saunders' district
Derbyshire	Mossham	2			30									6	30	6	36	Saunders' district
Derbyshire	Ockbrook	1							60							60	60	Saunders' district
Derbyshire	Pleasley	2				25	16					22	14	8	41	44	85	Saunders' district
Derbyshire	Sandiacre	1						8							8		8	Saunders' district
Derbyshire	Sawley	1							100							100	100	Saunders' district
Derbyshire	Tideswell	2							60	80						140	140	Saunders' district
Derbyshire	Tissington	1									35				0	35	35	Saunders' district
Derbyshire	Wingfield	1						7							7	0	7	Saunders' district
Derbyshire	Wirksworth	3						6	80	40		20	18		6	158	164	Saunders' district
Derbyshire	Youlgrave	1												6		6	6	Saunders' district
Lancaster	Rochdale	22	110	40	92		44	57					54	75	343	129	472	Saunders' District
Leicestershire	Leicester	3					16	20							36		36	Saunders' District
Middlesex	Islington	1						9							9		9	Saunders' District
Middlesex	St. Leonard's	5					10	12							22		22	Saunders' District
Middlesex	St. Luke's	3				20		10							30		30	Saunders' District
Middlesex	St. Pancras	1				20									20		20	Saunders' District
Middlesex	Tottenham	1	50												50		50	Saunders' District
Norfolk	Norwich	1					12								12		12	Saunders' District
Nottinghamshire	Bulwell	1					12								12		12	Saunders' District
Nottinghamshire	Cuckney	2					10					28	15		10	43	53	Saunders' District
Nottinghamshire	Lowdham	1					10						10		10	10	20	Saunders' District
Nottinghamshire	Mansfield	5					12					49	15	20	12	84	96	Saunders' District
Nottinghamshire	Nottingham	3	50			20	32								102		102	Saunders' District
Nottinghamshire	Sutton-in-Ashfield	1				24									24		24	Saunders' District
Staffordshire	Burton-upon-Trent	4		45									71	18	45	89	134	Saunders' District
Staffordshire	Cheadle	1					14								14		14	Saunders' District
Staffordshire	Checkley	1		40											40		40	Saunders' District
Staffordshire	Drayton	1										23				23	23	Saunders' District
Staffordshire	Faseley	1										40				40	40	Saunders' District
Staffordshire	Mayfield	1										40				40	40	Saunders' District
Staffordshire	Rocester	1									70					70	70	Saunders' District
Staffordshire	Tamworth	2												11		11	11	Saunders' District
Staffordshire	Tutbury	1							70							70	70	Saunders' District
Surrey	Lambeth	3				20		6							26		26	Saunders' District
West Riding, Yorkshire	Addingham	2										20	15	3		38	38	Saunders' District
West Riding, Yorkshire	Almondbury	3	50			76		8						24	134	24	158	Saunders' District
West Riding, Yorkshire	Bingley	5				20		12		45		20	48	5	32	118	150	Saunders' District
West Riding, Yorkshire	Birstall	1				24									24		24	Saunders' District
West Riding, Yorkshire	Bradford	2					14						12	10	14	22	36	Saunders' District
West Riding, Yorkshire	Dewsbury	1			36										36		36	Saunders' District
West Riding, Yorkshire	Halifax	71		45	152	290	250	72		40	60	20	177	181	809	478	1287	Saunders' District
West Riding, Yorkshire	Huddersfield	3				20							14	7	20	21	41	Saunders' District
West Riding, Yorkshire	Keighley	5				25	19					25	28	7.5	44	60.5	104.5	Saunders' District
West Riding, Yorkshire	Kirkheaton	2					31								31		31	Saunders' District
West Riding, Yorkshire	Otley	2							160	40						200	200	Saunders' District
West Riding, Yorkshire	Penistone	2					12						10	9	12	19	31	Saunders' District
West Riding, Yorkshire	Thorner	1					14								14		14	Saunders' District
Lanarkshire	Glasgow	98	1075	535	748	518	493	26							3395		3395	Stuart
Lanarkshire	Rutherglen	1					18								18		18	Stuart
Lanarkshire	Blantyre	2	56						150						56	150	206	Stuart
Lanarkshire	New Lanark	2								300						300	300	Stuart
Lanarkshire	Airdrie	1	120			56									176		176	Stuart
Lanarkshire	Partick	1					17								17		17	Stuart
Lanarkshire	Springvale	1				20									20		20	Stuart
Lanarkshire	Mary Hill	1					14								14		14	Stuart
Renfrewshire	Paisley	13	65			160	95	13							333		333	Stuart
Renfrewshire	Linwood and Elderslie	3				20	18		54			40			38	94	132	Stuart
Renfrewshire	Johnstone	15			98	110	42	10					48	8	260	56	316	Stuart
Renfrewshire	Bridge of Weir	5					10				38		42	9	10	89	99	Stuart
Renfrewshire	Houston	2				50			60				15		50	75	125	Stuart
Renfrewshire	Lochwinnoch	3	70					7		40		46	10		77	96	173	Stuart
Renfrewshire	Pollockshaw	3				100									100		100	Stuart
Renfrewshire	Thornliebank	3	50	40					100		30				90	130	220	Stuart
Renfrewshire	Neilston	8		40	90	26	10			85	65		18		166	168	334	Stuart
Renfrewshire	Busby	2										53			53		53	Stuart
Renfrewshire	Englesham	1									36				36		36	Stuart
Ayrshire	Kilbirnie	1			30		10								40		40	Stuart
Ayrshire	Catrine	2		90					200						90	200	290	Stuart
Ayrshire	Patna	1												8		8	8	Stuart
Kirkudbright	Gatehouse of Fleet	1									35	20				55	55	Stuart
Dumfriesshire	Annan	1				20	10					28			30	28	58	Stuart
Linlithgowshire	Blackburn	1					16						18		16	18	34	Stuart
Stirlingshire	Milngavie	1			32								12		32	12	44	Stuart
Stirlingshire	Ballindalloch	1					16				30				16	30	46	Stuart
Stirlingshire	Culcreuch	1									30		10			40	40	Stuart
Dumbartonshire	Duntocher	4	107		68				114		108	20			175	242	417	Stuart
Bute	Rothesay	2					10				35	25			10	60	70	Stuart
Perthshire	Cromwell Park	2					16					20	10		16	30	46	Stuart
Perthshire	Stanley	2								90		100	12			202	202	Stuart
Perthshire	Deanston	3								290			16			306	306	Stuart
Aberdeenshire	Aberdeen	4	360					7	215		35				367	250	617	Stuart

## Sheet: Woollen Mills by Parish
WOOLLEN															STEAM	WATER
			Steam engines (HP)						Water wheels (HP)						HP	HP	Together
County	Parish	Mills	≥ 50	40-49	30-39	20-29	10-19	<10	≥ 50	40-49	30-39	20-29	10-19	<10				Inspector	NOTES
Lancaster	Manchester	2					16								16		16	Horner's district
Lancaster	Manchester (Part of)																	Howell's district
Lancaster	Whalley	21		84	69		57		50			20	74	52	210	196	406	Horner's district
Lancaster	Bury	17	129			97	73	4				10	56	24	304	90	394	Horner's district
Lancaster	Middleton	2												12		12	12	Horner's district
Lancaster	Ashton	3					10	8					10		18	10	28	Horner's district
Lancaster	Rochdale	56	5	153	74	82	69	93			36	45	121	103	476	299	775	Horner's district
Cheshire	Mottram	14						5					28	53	5	81	86	Horner's district
Cheshire	Stockport	1					10								10		10	Horner's district
Yorkshire	Sedburgh	3											10	6		16	16	Horner's district
Yorkshire	Saddleworth	57	80		30	46	68	34			36	64	111	165	248	376	624	Horner's district
Yorkshire	Arsgarth	2											14	4		18	18	Horner's district
Yorkshire	Bowes	1											14			14	14	Horner's district
Westmoreland	Kendal	12		80		27						21	62	21	107	104	211	Horner's district
Westmoreland	Haversham	1												9		9	9	Horner's district
Westmoreland	Bongate	1											10			10	10	Horner's district
Cumberland	Brigham	3											26	9		35	35	Horner's district
Cumberland	Caldbeck	1												4		4	4	Horner's district
Cumberland	Crosthwaite	8											38	33		71	71	Horner's district
Cumberland	Hayton	1												5		5	5	Horner's district
Cumberland	Alston	1										20				20	20	Horner's district
Northumberland	Warkworth	2										10	8			18	18	Horner's district
Northumberland	Morpeth	1										10				10	10	Horner's district
Durham	Durham	2				25	14								39		39	Horner's district
Durham	Ebchester	1											10			10	10	Horner's district
Derbyshire	Glossop	3						6				20		11	6	31	37	Howell's district
Denbigh	Llangollen	3											12	11		23	23	Howell's district
Denbigh	Llandysilho	1												4		4	4	Howell's district
Denbigh	Glynceiriog	2												11		11	11	Howell's district
Denbigh	Llanrhaiadr	1												1		1	1	Howell's district
Denbigh	Llansilin	1												2		2	2	Howell's district
Radnor	Rhyadr	2												8		8	8	Howell's district
Radnor	Cwmdeuddwr	1												1		1	1	Howell's district
Montgomery	Welshpool	2						6						14	6	14	20	Howell's district
Montgomery	Manafon	2												2		2	2	Howell's district
Montgomery	Llangniew	1												8		8	8	Howell's district
Montgomery	Llanllugan	1												3		3	3	Howell's district
Montgomery	Berriew	1												1		1	1	Howell's district
Montgomery	Llandysil	3												16		16	16	Howell's district
Montgomery	Llanfair	2												5		5	5	Howell's district
Montgomery	Llanllwchaiarn	2											34			34	34	Howell's district
Montgomery	Newton	4					12	4						30	16	30	46	Howell's district
Montgomery	Moughtree	3												14		14	14	Howell's district
Montgomery	Llanwnog	2												4		4	4	Howell's district
Montgomery	Llandinam	1												2		2	2	Howell's district
Montgomery	Llangerrig	3												15		15	15	Howell's district
Montgomery	Llanidloes	6											12	35		47	47	Howell's district
Montgomery	Darowen	5												6		6	6	Howell's district
Montgomery	Machynlleth	7												24		24	24	Howell's district
Montgomery	Penigoes	2												4		4	4	Howell's district
Montgomery	Llanbrynmair	7												18		18	18	Howell's district
Montgomery	Trefeglwys	3												7		7	7	Howell's district
Montgomery	Garthbeibio	1												1		1	1	Howell's district
Montgomery	Mallwyd	2												6		6	6	Howell's district
Montgomery	Cemmes	1												1		1	1	Howell's district
Merioneth	Dolgelly	8												26		26	26	Howell's district
Merioneth	Maentwrog	1												1		1	1	Howell's district
Merioneth	Festiniog	1												1		1	1	Howell's district
Merioneth	Llanbedr	1												1		1	1	Howell's district
Merioneth	Towyn	3												5		5	5	Howell's district
Merioneth	Penal, Lower	4												7		7	7	Howell's district
Merioneth	Mallwyd	2												3		3	3	Howell's district
Merioneth	Corwen	1												1		1	1	Howell's district
Merioneth	Talyllyn	2												3		3	3	Howell's district
Merioneth	Llanymouddy	1												2		2	2	Howell's district
Merioneth	Trawsfynydd	1												4		4	4	Howell's district
Cardigan	Llanfihangelgenau'rglyn	3												7		7	7	Howell's district
Cardigan	Llanfihangelystrad	1												1		1	1	Howell's district
Cardigan	Llandysil	2												2		2	2	Howell's district
Cardigan	Llandysiliogorgogo	2												2		2	2	Howell's district
Cardigan	Llaninna	1												1		1	1	Howell's district
Carmarthen	St. Peter's	2												3		3	3	Howell's district
Carmarthen	Llangeler	2												2		2	2	Howell's district
Carmarthen	Abergwilly	1												2		2	2	Howell's district
Carmarthen	Carmarthen	1												1		1	1	Howell's district
Carmarthen	Llandivilog	2												2		2	2	Howell's district
Carmarthen	Llandilo	2												5		5	5	Howell's district
Carmarthen	St. Clear	1												2		2	2	Howell's district
Carmarthen	Conwyl	1												1		1	1	Howell's district
Carmarthen	Llanddowror	2												2		2	2	Howell's district
Carmarthen	Llanegwad	2												2		2	2	Howell's district
Carmarthen	Llandibie	2												2		2	2	Howell's district
Carmarthen	Llandeusant	1												2		2	2	Howell's district
Brecon	St. John's	2												6		6	6	Howell's district
Brecon	Llangattock	1												1		1	1	Howell's district
Brecon	Llywill	2												2		2	2	Howell's district
Brecon	Vaynor	1												2		2	2	Howell's district
Brecon	Llanfihangeluchaf	1												4		4	4	Howell's district
Brecon	Llangrwney	1												2		2	2	Howell's district
Brecon	Llanelly	1												4		4	4	Howell's district
Brecon	Hay	1											10			10	10	Howell's district
Salop	Weston	1											12			12	12	Howell's district
Salop	Worthen	1											10			10	10	Howell's district
Salop	Ludlow	1											12			12	12	Howell's district
Salop	Chucrh Stretton	1												4		4	4	Howell's district
Hereford	Kington	1												5		5	5	Howell's district
Hereford	Leominster	1												10		10	10	Howell's district
Hereford	St. Peter's Hereford	2												4		4	4	Howell's district
Monmouth	Bedwelty	1												3		3	3	Howell's district
Monmouth	Trevithin	1													#REF!	-	-	Howell's district	[no figure given]
Monmouth	Mamhilad	1												4		4	4	Howell's district
Monmouth	Llanvrecha	1												1		1	1	Howell's district
Monmouth	Aberearn	2												5		5	5	Howell's district
Monmouth	Llanover	1												6		6	6	Howell's district
Monmouth	Monethsyllog	1												2		2	2	Howell's district
Monmouth	Pandy Machen	1												4		4	4	Howell's district
Glamorgan	Llandaff	1												2.5		2.5	2.5	Howell's district
Glamorgan	Caerphilly	3												11		11	11	Howell's district
Glamorgan	Llanblethian	1												3		3	3	Howell's district
Glamorgan	Llanearvan	1												10		10	10	Howell's district
Glamorgan	Llantrissant	1												8		8	8	Howell's district
Glamorgan	Llanoon	1												3		3	3	Howell's district
Glamorgan	Aberdare	1												3		3	3	Howell's district
Glamorgan	Gallygare	1												2		2	2	Howell's district
Glamorgan	Llanvahon	1												1		1	1	Howell's district
Glamorgan	Merthy Tydfil	3												6		6	6	Howell's district
Glamorgan	Lantwit-juxta-North	1												2		2	2	Howell's district
Oxford	Asthall	1											20			20	20	Howell's district
Oxford	Witney	5											55	23		78	78	Howell's district
Oxford	Chipping Norton	2						8						8	8	8	16	Howell's district
Gloucester	Wotton-under-edge	5				20	22	6						28	48	28	76	Howell's district
Gloucester	Charfield	3			37	20								36	57	36	93	Howell's district
Gloucester	Alderly	2					24						24	40	24	64	88	Howell's district
Gloucester	North Nibley	3					12							35	12	35	47	Howell's district
Gloucester	Berkeley	1												9		9	9	Howell's district
Gloucester	Dursley	4												39		39	39	Howell's district
Gloucester	Cam	2			30	20							40	24	50	64	114	Howell's district
Gloucester	Uley	2					16							24	16	24	40	Howell's district
Gloucester	Horsley	9						7.5					10	40.5	7.5	50.5	58	Howell's district
Gloucester	Minchinhampton	12					66	8					97	167	74	264	338	Howell's district
Gloucester	Avening	4					30						10	34	30	44	74	Howell's district
Gloucester	Woodchester	4					14						32	17	14	49	63	Howell's district
Gloucester	Rodborough	6		40		24							88	56	64	144	208	Howell's district
Gloucester	Stroud	14		85	30	44	43						49	155	202	204	406	Howell's district
Gloucester	Bisley	3					10						22	13	10	35	45	Howell's district
Gloucester	Stratton	1						6						11	6	11	17	Howell's district
Gloucester	Stonehouse	5			60		14				60	80	92	16	74	248	322	Howell's district
Gloucester	King Stanley	1	50								30	100			50	130	180	Howell's district
Gloucester	Leonard Stanley	3						20							20		20	Howell's district
Gloucester	Eastington	3			30	24	14						12	64	68	76	144	Howell's district
Gloucester	Standish	1					12							12	12	12	24	Howell's district
Gloucester	Painswick	9				24	10	6					10	102	40	112	152	Howell's district
Wiltshire	Chippenham	1			30		14	8							52		52	Howell's district
Wiltshire	Christian Malford	1											10	8		18	18	Howell's district
Wiltshire	Calne	3											10	20		30	30	Howell's district
Wiltshire	Kingswood	5				20	10							92	30	92	122	Howell's district
Wiltshire	Malmsbury	1					14						10	8	14	18	32	Howell's district
Wiltshire	Bradford	4			30	20	30	6				20	52	16	86	88	174	Howell's district
Wiltshire	Trowbridge	19		45	102	88	66	47					30	2	348	32	380	Howell's district
Wiltshire	Westbury	8	60			20							50	22	80	72	152	Howell's district
Wiltshire	Corsley	1												4		4	4	Howell's district
Wiltshire	Melksham	2				28	17								45		45	Howell's district
Wiltshire	Heytesbury	1				25							20		25	20	45	Howell's district
Wiltshire	Holt	1					18						10		18	10	28	Howell's district
Wiltshire	Bratton	3					14	6						10	20	10	30	Howell's district
Somerset	Rodden	1					12						12		12	12	24	Howell's district
Somerset	Laverton	2											13			13	13	Howell's district
Somerset	Wellington	3									30			8		38	38	Howell's district
Somerset	Croscombe	2											10	6		16	16	Howell's district
Somerset	Twyverton	2			60							21	60		60	81	141	Howell's district
Somerset	Chard	1												6		6	6	Howell's district
Somerset	West Woodlands	1												6		6	6	Howell's district
Somerset	St. Decuman's	1											10	11		21	21	Howell's district
Somerset	Tatworth	1												12		12	12	Howell's district
Somerset	Lullington	1											10	7		17	17	Howell's district
Somerset	Donyatt	1												14		14	14	Howell's district
Somerset	Charterhouse Hinton	2			32		14						26	14	46	40	86	Howell's district
Somerset	Road	1					16								16		16	Howell's district
Somerset	Coombe St, Nicholas	1											20			20	20	Howell's district
Somerset	Great Elm	1					10							8	10	8	18	Howell's district
Somerset	Elm	1												6		6	6	Howell's district
Somerset	Whatley	1												4		4	4	Howell's district
Somerset	Nunney	1											10			10	10	Howell's district
Somerset	Orhardleigh	1					10						10	8	10	18	28	Howell's district
Somerset	Shepton Mallet	1												6		6	6	Howell's district
Somerset	Frome	4			36	48	22						24		106	24	130	Howell's district
Dorset	Fordington	1											20			20	20	Howell's district
Dorset	Lyme Regis	1												6		6	6	Howell's district
Devon	Bishop Nympton	1											10			10	10	Howell's district
Devon	Hartburton	1											10			10	10	Howell's district
Devon	Chagford	1											15			15	15	Howell's district
Devon	Uplyme	1												12		12	12	Howell's district
Devon	Bockington	1											10			10	10	Howell's district
Devon	Ashburton	3											13	11		24	24	Howell's district
Devon	Thorncombe	3										45		9		54	54	Howell's district
Devon	Brent	1												5		5	5	Howell's district
Devon	Samford Spiney	1									30		15			45	45	Howell's district
Devon	Tiverton	1												8		8	8	Howell's district
Devon	Totnes	1												1		1	1	Howell's district
Devon	Coomery	1												1		1	1	Howell's district
Devon	Southmolton	1												14		14	14	Howell's district
Devon	Nethermolton	1											10			10	10	Howell's district
Devon	Heanton Puncheston	1												8		8	8	Howell's district
Devon	Kingsbridge	1										20				20	20	Howell's district
Devon	Tavistock	1												8		8	8	Howell's district
Devon	Ermington	2											18	4		22	22	Howell's district
Devon	Torrington	1												4		4	4	Howell's district
Devon	Buckfastleigh	5										45	12	27		84	84	Howell's district
Devon	North Tauton	1										24		6		30	30	Howell's district
Devon	Halburton	1												3		3	3	Howell's district
Devon	Bradnich	1											10			10	10	Howell's district
Devon	Collompton	1												3		3	3	Howell's district
Devon	Uffculme	2									30	20				50	50	Howell's district
Devon	Culmstock	1											10			10	10	Howell's district
Devon	Belstone	1										20		7		27	27	Howell's district
Devon	Exeter, St. Thomas	2											15	8		23	23	Howell's district
Cornwall	Perran Arthworthial	2												13		13	13	Howell's district
Cornwall	Helland	1												2.5		2.5	2.5	Howell's district
Cornwall	Sethney	2												10		10	10	Howell's district
Cornwall	Lantiglos	1												4		4	4	Howell's district
Cornwall	S. Austle	1												2		2	2	Howell's district
Cornwall	Truro	1												14		14	14	Howell's district
Essex	Little Coggeshall	1												4		4	4	Saunders' district
Hampshire	Ringwood	1												10		10	10	Saunders' district
Hampshire	Romesey	1												1		1	1	Saunders' district
Kent	Bexley	1						4						8	4	8	12	Saunders' district
Lincoln	Louth	1						6							6		6	Saunders' district
Middlesex	Clerkenwell	1						4							4		4	Saunders' district
Middlesex	Hackney	2						6						8	6	8	14	Saunders' district
Middlesex	Thames St., City of London	1					12								12		12	Saunders' district
Nofolk	Norwich	2						9.5							9.5		9.5	Saunders' district
Nofolk	Oxmead	1										20				20	20	Saunders' district
Northampton	Isham	1												8		8	8	Saunders' district
Surrey	Beddington	1												6		6	6	Saunders' district
Surrey	Bermondsey	1					12								12		12	Saunders' district
Surrey	Cobham	1									30					30	30	Saunders' district
Surrey	Southwark	1				24									24		24	Saunders' district
Wiltshire	Harnham	1												6		6	6	Saunders' district
Wiltshire	Wilton	2											12			12	12	Saunders' district
West Riding, Yorkshire	Addingham	1						8						6	8	6	14	Saunders' district
West Riding, Yorkshire	Almondbury	67		200	66	168	191	34	60	80	95	80	283	113	659	711	1370	Saunders' district
West Riding, Yorkshire	Batley	21	100	80	234	105	98	8							625		625	Saunders' district
West Riding, Yorkshire	Birstall	33	50	40	126	267	126	8						4	617	4	621	Saunders' district
West Riding, Yorkshire	Bradford	9		50	122	44							12		216	12	228	Saunders' district
West Riding, Yorkshire	Calverley	20		80	185	170	50	6					14	5	491	19	510	Saunders' district
West Riding, Yorkshire	Dewsbury	25	53	80	296	26	120	16			35			70	591	105	696	Saunders' district
West Riding, Yorkshire	Guisely	11			120	40	40	6					10	6	206	16	222	Saunders' district
West Riding, Yorkshire	Halifax	63	50	40	60	199	106	55			30	112	193	72	510	407	917	Saunders' district
West Riding, Yorkshire	Huddersfield	100	60	80	158	162	150	28				69	80	59	638	208	846	Saunders' district
West Riding, Yorkshire	Hull	1												4		4	4	Saunders' district
West Riding, Yorkshire	Kirkburton	47			30		252	8				25	167	42	290	234	524	Saunders' district
West Riding, Yorkshire	Kirkheaton	12			35		41	11					78	13	87	91	178	Saunders' district
West Riding, Yorkshire	Leeds	106	397	205	541	580	496	46				20	87	8	2265	115	2380	Saunders' district
West Riding, Yorkshire	Mirfield	4					12	7					45		19	45	64	Saunders' district
West Riding, Yorkshire	Otley	4												26		26	26	Saunders' district
West Riding, Yorkshire	Penistone	4					28	8			30		34		36	64	100	Saunders' district
West Riding, Yorkshire	Thornhill	4					48								48		48	Saunders' district
West Riding, Yorkshire	Wakefield	10				124	49	13							186		186	Saunders' district
Lanarkshire	Glasgow	3			95			6							101		101	Stuart's district
Renfrewshire	Lochwinnoch	1												8		8	8	Stuart's district
Renfrewshire	Greenock	1											18			18	18	Stuart's district
Ayrshire	Dalry	1					10						12		10	12	22	Stuart's district
Ayrshire	Dunlop	1												8		8	8	Stuart's district
Ayrshire	Stewarton	3				20							10	16	20	26	46	Stuart's district
Ayrshire	Kilmarnock	5					20					22	39		20	61	81	Stuart's district
Ayrshire	Galston	1												3		3	3	Stuart's district
Ayrshire	New Mills	1											10			10	10	Stuart's district
Ayrshire	Mauchline	1											10			10	10	Stuart's district
Ayrshire	Ayr	1		40											40		40	Stuart's district
Ayrshire	Alloway	1												6		6	6	Stuart's district
Ayrshire	Maybole	1												2.5		2.5	2.5	Stuart's district
Ayrshire	Skeldon	1												10		10	10	Stuart's district
Ayrshire	Dalmellington	1						4						7	4	7	11	Stuart's district
Wigtownshire	Kirk Owen	1											12			12	12	Stuart's district
Kirkcudbright	Creetown	1												8		8	8	Stuart's district
Kirkcudbright	New Bank	1											10	6		16	16	Stuart's district
Dumfriesshire	Langholm	2										30	20			50	50	Stuart's district
Dumfriesshire	Sanquhar	1											10			10	10	Stuart's district
Linlithgowshire	Torphichen	1												8		8	8	Stuart's district
Stirlingshire	Stirling & Menholm	2			30									8	30	8	38	Stuart's district
Stirlingshire	Bannockburn	2												30		30	30	Stuart's district
Stirlingshire	Denny	1											12	11		23	23	Stuart's district
Stirlingshire	Cambusbarron	1					10	7							17		17	Stuart's district
Stirlingshire	Airthrey	1												7		7	7	Stuart's district
Clackmannanshire	Tilicoultry	8				20		16					15	62	36	77	113	Stuart's district
Clackmannanshire	Devonside	6					48	14							62		62	Stuart's district
Clackmannanshire	Alva	6					25	6						35	31	35	66	Stuart's district
Clackmannanshire	Alloa	3					12	7					12	6	19	18	37	Stuart's district
Clackmannanshire	Dollar	1												7		7	7	Stuart's district
Berwickshire	Earlston	1											16			16	16	Stuart's district
Roxburghshire	Hawick	9						8			30	50	58	4	8	142	150	Stuart's district
Roxburghshire	Jedburgh	3										21	20			41	41	Stuart's district
Roxburghshire	Kelso	2											11			11	11	Stuart's district
Roxburghshire	Buckholmside	3				60							48		60	48	108	Stuart's district
Selkirkside	Galashiels	9											62	58		120	120	Stuart's district
Selkirkside	Selkirk	5					16				30		16	6	16	52	68	Stuart's district
Selkirkside	Innerleithen	1											11			11	11	Stuart's district
Edinburghshire	Stow	1												6		6	6	Stuart's district
Fifeshire	Markinch	1												9.5		9.5	9.5	Stuart's district
Perthshire	Milnhaugh	1											12	8		20	20	Stuart's district
Perthshire	Dunblane	2											12	8		20	20	Stuart's district
Perthshire	Blackford	1											10	5		15	15	Stuart's district
Perthshire	Crieff	2											10	4		14	14	Stuart's district
Perthshire	Aberfeldy	1									30					30	30	Stuart's district
Forfarshire	Invereskandy	1												7		7	7	Stuart's district	Same parish name given twice
Kincardineshire	Invereskandy	1												4		4	4	Stuart's district	Same parish name given twice
Aberdeenshire	Aberdeen	5		90	30		10				35	20	28		130	83	213	Stuart's district
Aberdeenshire	Garlogie	1				20				40					20	40	60	Stuart's district
Aberdeenshire	Fintry	1											19			19	19	Stuart's district

## Sheet: Worsted Mills by Parish
WORSTED															STEAM	WATER
			Steam engines (HP)						Water wheels (HP)						HP	HP	Together
County	Parish	Mills	≥ 50	40-49	30-39	20-29	10-19	<10	≥ 50	40-49	30-39	20-29	10-19	<10				Inspector	NOTES
Lancaster	Manchester	2	66	0	0	0	0	0							66		66	Horner's district
Lancaster	Manchester (Part of)																	Howell's district
Lancaster	Whalley	7	0	0	32	0	68	3	0	0	0	0	16	5	103	21	124	Horner's district
Lancaster	Garstang	3					12			41				18	12	59	71	Horner's district
Yorkshire	Skipton	1												6		6	6	Horner's district
Yorkshire	Linton	2									35			9		44	44	Horner's district
Yorkshire	Burnsall	1											10			10	10	Horner's district
Yorkshire	Gargrave	1				25									25		25	Horner's district
Yorkshire	Bowes	1											10			10	10	Horner's district
Northumberland	Nether Witton	1												3		3	3	Horner's district
Durham	Darlington	3		43	36	25						20			104	20	124	Horner's district
Durham	Gateshead	1						12								12	12	Horner's district
Cheshire	Bowden	1				20									20		20	Howell's district	N.B. ALSO FLAX: "Both carried on in the same building, being part of a corn mill"
Salop	Bridgnorth	1										22				22	22	Howell's district
Worcester	Kidderminster	6	50	40			16						31	24	106	55	161	Howell's district
Worcester	Chaddesley Corbett	2											12	8		20	20	Howell's district
Worcester	Hartlebury	1												18		18	18	Howell's district
Warwick	Birmingham	1						6							6		6	Howell's district
Warwick	St. Mary, Warwick	1					15								15		15	Howell's district
Derbyshire	Ashover	1											36			36	36	Saunders' district
Leicestershire	Leicester	23			60	151	94	38							343		343	Saunders' district
Leicestershire	Loughborough	2			30			8							38		38	Saunders' district
Leicestershire	Market Harborough	1				40									40		40	Saunders' district
Lincoln	Colsterworth	1						4							4		4	Saunders' district
Norfolk	Norwich	3	50			40							12		90	12	102	Saunders' district
Northampton	Burton Latimer	1					12						12		12	12	24	Saunders' district
Nottinghamshire	Nottingham	2					14	6							20		20	Saunders' district
Nottinghamshire	Radford	1			30										30		30	Saunders' district
Nottinghamshire	Sutton-Bonnington	1				25						25			25	25	50	Saunders' district
Staffordshire	Alrewas	1									30					30	30	Saunders' district
Staffordshire	Lichfield	1						3						3	3	3	6	Saunders' district
West Riding, Yorkshire	Addingham	2										20	15	6		41	41	Saunders' district
West Riding, Yorkshire	Bingley	18			30	68	84	48					12	12	230	24	254	Saunders' district
West Riding, Yorkshire	Birstall	8		40	60	22	43								165		165	Saunders' district
West Riding, Yorkshire	Bradford	142		408	235	584	492	340	48			20	32	61	2059	113	2172	Saunders' district
West Riding, Yorkshire	Calverley	5				30	48	44				24	16		122	40	162	Saunders' district
West Riding, Yorkshire	Dewsbury	3				30	20		6						56		56	Saunders' district
West Riding, Yorkshire	Halifax	80	60	461	92	291	223	23				40	133	86	1150	259	1409	Saunders' district
West Riding, Yorkshire	Hoyland	2			60										60		60	Saunders' district
West Riding, Yorkshire	Keighley	38			30	88	58	41		40		60	54	53	217	207	424	Saunders' district
West Riding, Yorkshire	Kildwick	7				20	16	6					18	32	42	50	92	Saunders' district
West Riding, Yorkshire	Leeds	13	64	80	110	24	48	8		80					334	80	414	Saunders' district
West Riding, Yorkshire	Otley	10			30	26	32	14					87	12	102	99	201	Saunders' district
West Riding, Yorkshire	Wakefield	13		40	60	28	90	6					16		224	16	240	Saunders' district
West Riding, Yorkshire	Whitkirk	1						6							6		6	Saunders' district

## Sheet: Flax Mills by Parish
FLAX															STEAM	WATER
			Steam engines (HP)						Water wheels (HP)						HP	HP	Together
County	Parish	Mills	≥ 50	40-49	30-39	20-29	10-19	<10	≥ 50	40-49	30-39	20-29	10-19	<10				Inspector	NOTES
Lancaster	Bolton	1	76												76		76	Horner's district
Lancaster	Wigan	2	66				6								72		72	Horner's district
Lancaster	Liverpool	1					16								16		16	Horner's district
Lancaster	Prescot	1						8							8		8	Horner's district
Lancaster	Kirkham	2	71				16								87		87	Horner's district
Lancaster	Rochdale	1					16								16		16	Horner's district
Lancaster	Preston	6	90	80		20	14	1							205		205	Horner's district
Lancaster	Lancaster	1												6		6	6	Horner's district
Lancaster	Colton	1								36						36	36	Horner's district
Cheshire	Bowden						SEE WORSTED MILLS BY PARISH											Howell's district	N.B. ALSO WORSTED "Both carried on in the same building, being part of a corn mill"
Cheshire																		Howell's district	N.B. ALSO WORSTED "Both carried on in the same building, being part of a corn mill"
Salop	St. Mary's Shrewsbury	1	116												116		116	Horner's district
Cheshire	Stockport (part of)																	Howell's district
Cheshire	Prestbury																	Howell's district
Cheshire	Astbury																	Howell's district
Cheshire	Wilmslow																	Howell's district
Cheshire	Mobberly																	Howell's district
Cheshire	Groppenhall																	Howell's district
Cheshire	Cheadle																	Howell's district
Cheshire	Mottram																	Howell's district
Cheshire	Nantwich																	Howell's district
Yorkshire	Kirkb Malzeard	7									30	40		26		96	96	Horner's district
Yorkshire	Staveley	1												4		4	4	Horner's district
Yorkshire	Bishopmonkton	1												3		3	3	Horner's district
Yorkshire	Knaresborough	2									30		16			46	46	Horner's district
Yorkshire	Spofforth	1										20				20	20	Horner's district
Yorkshire	Hampsthwaite	1												8		8	8	Horner's district
Yorkshire	Ripon	8					12				30		18	48	12	96	108	Horner's district
Yorkshire	Masham	1									30					30	30	Horner's district
Yorkshire	Fewston	2				20			50					38	20	88	108	Horner's district
Yorkshire	Bentham	2		45								20	10		45	30	75	Horner's district
Yorkshire	Stokesley	1			30										30		30	Horner's district
Yorkshire	Danby	1											12			12	12	Horner's district
Yorkshire	Whitby	1					16								16		16	Horner's district
Yorkshire	Osmotherley	1												6		6	6	Horner's district
Yorkshire	Startforth	1			30							27			30	27	57	Horner's district
Westmoreland	Burton in Kendal	1	70											10	70	10	80	Horner's district
Westmoreland	Heversham	3												14		14	14	Horner's district
Cumberland	Brigham	3											22	7		29	29	Horner's district
Cumberland	Bridekirk	2			36								15		36	15	51	Horner's district
Cumberland	Cleator	1									35					35	35	Horner's district
Cumberland	Dalston	1												8		8	8	Howell's district
Cumberland	St. Bees	1			30										30		30	Howell's district
Cumberland	Egremont	1												10		10	10	Howell's district
Northumberland	Newcastle	1		40											40		40	Howell's district
Northumberland	Stannington	1					18						12		18	12	30	Howell's district
Northumberland	Wallsend	1					16								16		16	Howell's district
Durham	Darlington	1				25									25		25	Howell's district
Durham	Houghton-le-Skerne	1					17					20			17	20	37	Howell's district
Durham	Marwood	1											15			15	15	Howell's district
Durham	Stockton	2				28									28		28	Howell's district
Durham	Sunderland	1			30										30		30	Howell's district
Durham	Bishopwearmouth	2					26								26		26	Howell's district
Gloucester	St. Philip & St. John	2				40		5							45		45	Howell's district
Gloucester	Redcliff	1					18								18		18	Howell's district
Somerset	Yeovilton	1												12		12	12	Howell's district
Somerset	Sutton Bingham	1												6		6	6	Howell's district
Somerset	Pensilwood	1												6		6	6	Howell's district
Somerset	Bradford Abbas	1						6					10		6	10	16	Howell's district
Somerset	Queen Carmel	1												2		2	2	Howell's district
Somerset	Crewkerne	3			30		16				30			16	46	46	92	Howell's district
Somerset	Castle Cary	2						15						18	15	18	33	Howell's district
Somerset	Barwick	2												16		16	16	Howell's district
Somerset	Mibourn Poert	1												8		8	8	Howell's district
Dorset	Charstock	1												3		3	3	Howell's district
Dorset	Hook	1											10			10	10	Howell's district
Dorset	Netherbury	2											12	7		19	19	Howell's district
Dorset	Beaminster	3												18		18	18	Howell's district
Dorset	Allington	1											12			12	12	Howell's district
Dorset	Maiden Newton	1												14		14	14	Howell's district
Dorset	Bourton	1											20			20	20	Howell's district
Dorset	Gillingham	1												6		6	6	Howell's district
Dorset	Bradpole	1				20						27			20	27	47	Howell's district
Dorset	Burton Bradstock	3				20							30	7	20	37	57	Howell's district
Dorset	Breadwinster	1				20							15		20	15	35	Howell's district
Dorset	Bridport	2					12						12	9	12	21	33	Howell's district
Devon	Plymouth, St. Andrew	1										24				24	24	Howell's district
Devon	Crediton	1										20		4		24	24	Howell's district
Devon	Axminster	1												3		3	3	Howell's district
Derbyshire	Darley Dale	1					16							15	16	15	31	Saunders' district
Hampshire	Fordingbridge	1											12			12	12	Saunders' district
Hampshire	Romsey	1											16			16	16	Saunders' district
Kent	Greenwich	1				20									20		20	Saunders' district
Lincoln	Grimsby	1					16	8							24		24	Saunders' district
Middlesex	Bow	1						4							4		4	Saunders' district
Middlesex	Limehouse	1			30		14							2	44	2	46	Saunders' district
Middlesex	Shadwell	1				20									20		20	Saunders' district
Surrey	Southwark	1						10							10		10	Saunders' district
West Riding, Yorkshire	Addle-cum-Eccup	1											10			10	10	Saunders' district
West Riding, Yorkshire	Bramham	1						8						6.5	8	6.5	14.5	Saunders' district
West Riding, Yorkshire	Doncaster	1			30										30		30	Saunders' district
West Riding, Yorkshire	Ecclesfield	1					18						16		18	16	34	Saunders' district
West Riding, Yorkshire	Hull	1	100			21									121		121	Saunders' district	N.B. "Flax and cotton mills"
West Riding, Yorkshire	Leeds	44	696		124	333	138	14							1305		1305	Saunders' district
West Riding, Yorkshire	Rotherham	1				27									27		27	Saunders' district
West Riding, Yorkshire	Silkstone	6			30	26	30	7							93		93	Saunders' district
West Riding, Yorkshire	Selby	3				20	10	4							34		34	Saunders' district
West Riding, Yorkshire	York	1	70												70		70	Saunders' district
Lanarkshire	Glasgow	2			30		10								40		40	Stuart's district
Renfrewshire	Greenock	2							100							100	100	Stuart's district
Renfrewshire	Port Glasgow	1	60		32										92		92	Stuart's district
Ayrshire	Beith	2				20		6							26		26	Stuart's district
Ayrshire	Kilbirnie	1				20									20		20	Stuart's district
Linlithgowshire	Blackburn	1					16						16		16	16	32	Stuart's district
Edinburghshire	Malleny	2			30						30				30	30	60	Stuart's district
Edinburghshire	Musselburgh	2	55					6							61		61	Stuart's district
Edinburghshire	Leith	1			30										30		30	Stuart's district
Edinburghshire	Prestenholm	1			30	25					30				55	30	85	Stuart's district
Edinburghshire	Dalkeith	1												8		8	8	Stuart's district
Fife	Dunfermline	4			30	20		6					12		56	12	68	Stuart's district
Fife	Kinghorn	3			60	20	16	7						13	103	13	116	Stuart's district
Fife	Kirkaldy	10				20	90	29							139		139	Stuart's district
Fife	Dysart	1				20									20		20	Stuart's district
Fife	Leslie	5					14			42		44	36		14	122	136	Stuart's district
Fife	Edenbank	1						8					12		8	12	20	Stuart's district
Fife	Falkland	2												10		10	10	Stuart's district
Fife	Kettle	1												6		6	6	Stuart's district
Fife	Markinch	3									60	25	22			107	107	Stuart's district
Fife	Leven	6			30			14	70				18	22	44	110	154	Stuart's district
Fife	Largo	1					14						15		14	15	29	Stuart's district
Fife	Cupar	5				20	24					52	25	8	44	58	102	Stuart's district
Fife	Dairsie	2											26			26	26	Stuart's district
Fife	Pitacottie	1						8					18	8	8	26	34	Stuart's district
Fife	Blebo	1						8					14		8	14	22	Stuart's district
Perthshire	Perth	1					15								15		15	Stuart's district
Perthshire	Woodend	1										25				25	25	Stuart's district
Perthshire	Blairgowrie	7									30	24	42	13		109	109	Stuart's district
Perthshire	Rattray	4								45			44			89	89	Stuart's district
Forfarshire	Dundee	46	266	125	240	322	337	43							1333		1333	Stuart's district
Forfarshire	Lochie	4				47		17					12	6	64	18	82	Stuart's district
Forfarshire	Arbroath	18		40		109	130	62							341		341	Stuart's district
Forfarshire	Tarry	2						6						6	6	6	12	Stuart's district
Forfarshire	Colliston	2												6		6	6	Stuart's district
Forfarshire	Friockheim	1						7					10		7	10	17	Stuart's district
Forfarshire	Hatron	2						12						13	12	13	25	Stuart's district
Forfarshire	Inverkeillor	3					12	6					22	6	18	28	46	Stuart's district
Forfarshire	Montrose	6	140	80		44		3							267		267	Stuart's district
Forfarshire	Logie	2					14					44			14	44	58	Stuart's district
Forfarshire	Brechin	4								40			28	8		76	76	Stuart's district
Forfarshire	Kinnaber	1												8		8	8	Stuart's district
Forfarshire	Tannadice	2										20	12	10		42	42	Stuart's district
Forfarshire	Glammis	1					10						18		10	18	28	Stuart's district
Forfarshire	Ruthven	2										25	10			35	35	Stuart's district
Kincardineshire	Bervie	5												23.5		23.5	23.5	Stuart's district
Kincardineshire	Stonehaven	1												8		8	8	Stuart's district
Kincardineshire	Auchinblae	1					7						13		7	13	20	Stuart's district
Kincardineshire	Laurencekirk	1												9		9	9	Stuart's district
Aberdeenshire	Aberdeen	4	240	80	65	27	16		160	40					428	200	628	Stuart's district

## Sheet: Silk Mills by Parish
SILK															STEAM	WATER
			Steam engines (HP)						Water wheels (HP)						HP	HP	Together
County	Parish	Mills	≥ 50	40-49	30-39	20-29	10-19	<10	≥ 50	40-49	30-39	20-29	10-19	<10				Inspector	NOTES
Lancaster	Manchester	19	50	165	30	47	91	16							399		399	Horner's district
Lancaster	Manchester (Part of)	1				24									24		24	Howell's district
Lancaster	Cockerham	2					20							6	20	6	26	Horner's district
Lancaster	Eccles	3					25	32							57		57	Horner's district
Lancaster	Ashton	1						6							6		6	Horner's district
Lancaster	Leigh	1						3							3		3	Horner's district
Lancaster	Melling	1											14			14	14	Horner's district
Lancaster	Lancaster	3		10			10						10		20	10	30	Horner's district
Cheshire	Prestbury	48		40	34	104	208	106					42	45	492	87	579	Howell's district
Cheshire	Astbury	35		40		20	62	106			30		74	29	228	133	361	Howell's district
Cheshire	Wilmslow	1												8		8	8	Howell's district
Cheshire	Cheadle	1												6		6	6	Howell's district
Cheshire	Middlewich	1						6							6		6	Howell's district
Cheshire	Sandbach	6					48	20						6	68	6	74	Howell's district
Staffordshire	Leek	7					42	21							63		63	Howell's district
Staffordshire	Alstonfield	1										25				25	25	Howell's district
Staffordshire	Keele	1					14								14		14	Howell's district
Staffordshire	Newcastle-u-Lyme	2					18	8							26		26	Howell's district
Worcester	Blockley	6												28		28	28	Howell's district
Worcester	Broadway	1												4		4	4	Howell's district
Worcester	Badsey	1												3		3	3	Howell's district
Worcester	All St. Evesham	1												12		12	12	Howell's district
Worcester	Overbury	1												3		3	3	Howell's district
Warwick	St. Mary, Warwick	1						8							8		8	Howell's district
Warwick	Holy Trinity, Coventry	5					15	16						4	31	4	35	Howell's district
Warwick	Brandon	1												8		8	8	Howell's district
Warwick	Bedworth	2					10	4					10		14	10	24	Howell's district
Gloucester	Winchcomb	1												3.5		3.5	3.5	Howell's district
Gloucester	Chipping Norton	1												2		2	2	Howell's district
Wiltshire	Chippenham	1						8								8	8	Howell's district
Wiltshire	Calne	1						6								6	6	Howell's district
Wiltshire	Devizes	1						4						2	4	2	6	Howell's district
Wiltshire	Longbridge Deveril	1											14			14	14	Howell's district
Wiltshire	Mere	1												10		10	10	Howell's district
Somerset	Batheaston	1											16			16	16	Howell's district
Somerset	Winsham	1												4		4	4	Howell's district
Somerset	West Dowlish	1												4		4	4	Howell's district
Somerset	Ilminster Parish	1					12	8						6	20	6	26	Howell's district
Somerset	Evercreech	1						1							1		1	Howell's district
Somerset	Ditcheat	1						1							1		1	Howell's district
Somerset	Bruton	4					24	9					34		33	34	67	Howell's district
Somerset	Dulverton	1											12			12	12	Howell's district
Somerset	Milverton	1												5		5	5	Howell's district
Somerset	Shepton Mallet	5					12	4						22	16	22	38	Howell's district
Somerset	Frome	1					10								10		10	Howell's district
Somerset	Croscombe	1												3		3	3	Howell's district
Somerset	Pilton	1					10						17		10	17	27	Howell's district
Somerset	Taunton	3					20	6					10		26	10	36	Howell's district
Somerset	Staplegrove	1						8						16	8	16	24	Howell's district
Dorset	Gillingham	1												8		8	8	Howell's district
Dorset	Sherborn	4						8					10	20	8	30	38	Howell's district
Devon	Church Stanton	1												12		12	12	Howell's district
Devon	Aylesbeer	1									30					30	30	Howell's district
Devon	Otter St. Mary	1									30					30	30	Howell's district
Berkshire	Thatcham	1											12			12	12	Saunders' District
Berkshire	Kintbury Eagle	1											10			10	10	Saunders' District
Berkshire	Reading	1												8		8	8	Saunders' District
Buckinghamshire	Chalfont, St. Peter	1						4						4	4	4	8	Saunders' District
Buckinghamshire	Chesham	1						4							4		4	Saunders' District
Derbyshire	Chesterfield	1												3.5		3.5	3.5	Saunders' District
Derbyshire	Derby	17				45	77	51						3	173	3	176	Saunders' District
Derbyshire	Pentrich	1					5								5		5	Saunders' District
Derbyshire	Tideswell	1																Saunders' District	"N.B. The water-wheel which propels the machinery in this mill is principally employed in a cotton mill adjoining, and is entered under that head."
Essex	Bocking	1						6						6	6	6	12	Saunders' District
Essex	Braintree	1											10			10	10	Saunders' District
Essex	Coggeshall]	1					10							8	10	8	18	Saunders' District
Essex	Colchester	1				44									44		44	Saunders' District
Essex	Halstead	1					12						12		12	12	24	Saunders' District
Essex	Pebmarsh	1						5						8	5	8	13	Saunders' District
Essex	Waltham Abbey	1											15			15	15	Saunders' District
Hampshire	Overton	1											12			12	12	Saunders' District
Hampshire	Whitchurch	1												6		6	6	Saunders' District
Hertfordshire	St. Alban's	1												11		11	11	Saunders' District
Hertfordshire	Hatfield	1						2							2		2	Saunders' District
Hertfordshire	Rickmansworth	1						2							2		2	Saunders' District
Hertfordshire	Tring	1				25							16		25	16	41	Saunders' District
Hertfordshire	Watford	2					10	2				25			12	25	37	Saunders' District
Kent	Lewisham	1						8						6	8	6	14	Saunders' District
Middlesex	Tottenham	1				18									18		18	Saunders' District
Norfolk	Ditchingham	1					12								12		12	Saunders' District
Norfolk	Norwich	2				20		8							28		28	Saunders' District
Norfolk	Yarmouth	1	80												80		80	Saunders' District
Nottinghamshire	Nottingham	3					14	12							26		26	Saunders' District
Nottinghamshire	Southwell	1											12			12	12	Saunders' District
Staffordshire	Stafford	1											10			10	10	Saunders' District
Surrey	Chertsey	1												8		8	8	Saunders' District
Suffolk	Glemsford	1						3						3	3	3	6	Saunders' district
Suffolk	Hadleigh	1						4							4		4	Saunders' district
Suffolk	Nayland	1						2							2		2	Saunders' district
West Riding, Yorkshire	Almondbury	2	-	-	-	-	-	-	-	-	-	-	-	-	15	-	15	Saunders' district	NO VALUE GIVEN FOR INDIVIDUAL ENGINES/WHEELS
West Riding, Yorkshire	Birstall	2	-	-	-	-	-	-	-	-	-	-	-	-	8	-	8	Saunders' district	NO VALUE GIVEN FOR INDIVIDUAL ENGINES/WHEELS
West Riding, Yorkshire	Halifax	7		45		20	30	14						14	109	14	123	Saunders' district
West Riding, Yorkshire	Huddersfield	3			30		14					40	12		44	52	96	Saunders' district
West Riding, Yorkshire	Leeds	2		40											40		40	Saunders' district
Lanarkshire	Glasgow	2			65		16								81		81	Saunders' district
Lanarkshire	Govan	1				25									25		25	Saunders' district
Renfrewshire	Paisley	1			30										30		30	Saunders' district
Edinburghshire	Edinburgh	1					12								12		12	Saunders' district

## Sheet: Cotton Mills by County
															STEAM	WATER
			Steam engines (HP)						Water wheels (HP)						No. of engines & HP	No. of wheels & HP	Together
COTTON
			Steam engines (HP)						Water wheels (HP)						No. of engines & HP	No. of wheels & HP	Together
County	No. of mills		≥ 50	40-49	30-39	20-29	10-19	<10	≥ 50	40-49	30-39	20-29	10-19	<10
Lancaster (Horner's district)	1804		13738	4064	4180	3739	2327	457	854	457	510	227	808	543	28505	3399	31904
		No. of Engines and Wheels	306	121	138	166	166	71	20	18	22	13	69	109	969	251	1220
Lancaster (Howell's district)	19		695	124	132	109	0	0	0	0	30	0	0	0	1061	30	1091
		No. of engines & wheels	10	3	4	5	0	0	0	0	0	1	0	0	22	1	23
Cheshire (Horner)	36		1234	205	92	75	68	8	0	0	0	65	36	8	1682	109	1791
		No. of Engines and Wheels	33	6	4	4	5	1	0	0	0	3	4	1	53	8	61
Cheshire (Howell)	118		1986	825	1258	843	283	44	730	212	126	262	257	30	5239	1617	6856
		No. of Engines and Wheels	32	20	39	38	21	6	7	5	4	12	19	5	157	52	209
Yorkshire	69		104	120	62	219	82	32	0	85	65	135	189	41	619	515	1134
		No. of Engines and Wheels	3	4	2	11	6	6	0	2	2	7	19	8	31	38	69
Cumberland	13		160	0	36	71	14	12	0	0	0	25	28	13	293	66	359
		No. of Engines and Wheels	2	0	1	4	1	3	0	0	0	1	2	2	11	5	16
Staffordshire	2		0	40	0	0	0	0	0	0	0	0	14	0	40	14	54
		No. of Engines and Wheels	0	1	0	0	0	0	0	0	0	0	1	0	1	1	2
Flintshire	5		0	0	30	0	70	8	70	0	0	46	24	0	108	140	248
		No. of Engines and Wheels	0	0	1	0	5	1	1	0	0	2	2	0	7	5	12
Warwicks	4		120	0	0	20	0	15	0	0	0	0	0	0	155	0	155	Cotton, & "other materials"
		No. of Engines and Wheels	2	0	0	1	0	2	0	0	0	0	0	0	5	0	5	Cotton, & "other materials"
Salop	1						28								28		28
		No. of Engines and Wheels					2								2		2
Gloucester	1					20									20		20
		No. of Engines and Wheels				1									1		1
Derby	36		50		30	90	28	21	570	680	65	117	96	95	219	1573	1792
		No. of Engines and Wheels	1		1	4	2	3	10	17	2	5	7	6	11	47	58
Lancaster (Saunders)	22		110	40	92		44	57					54	75	343	129	472
		No. of Engines and Wheels	2	1	3		3	8					5	15	17	20	37
Leicestershire	3						16	20							36		36
		No. of Engines and Wheels					1	3							4		4
Middlesex	11		50			40	10	31							131		131
		No. of Engines and Wheels	1			2	1	7							11		11
Nofolk	1						12								12		12
		No. of Engines and Wheels					1								1		1
Nottinghamshire	13		50			44	76					77	40	20	170	137	307
		No. of Engines and Wheels	1			2	6					3	3	3	9	9	18
Staffordshire	13			85			14		70		70	103	71	29	99	343	442
		No. of Engines and Wheels		2			1		1		2	4	4	4	3	13	16
Surrey	3					20		6							26		26
		No. of Engines and Wheels				1		1							2		2
West Riding, Yorks	100		50	45	188	455	340	92	160	125	60	85	304	246.5	1176	980.5	2150.5
		No. of Engines and Wheels	1	1	6	20	26	13	2	3	2	4	25	47	67	83	140
Derby	49		123		160	176	162	120	80	80	30	111	164	100	741	565	1036
			2		5	8	13	17	1	2	1	5	13	22	45	44	89

## Sheet: Woollen Mills by County
															STEAM	WATER
			Steam engines (HP)						Water wheels (HP)						No. of engines & HP	No. of wheels & HP	Together
WOOLLEN			f
			Steam engines (HP)						Water wheels (HP)						No. of engines & HP	No. of wheels & HP	Together
County	No. of mills		≥ 50	40-49	30-39	20-29	10-19	<10	≥ 50	40-49	30-39	20-29	10-19	<10
Lancaster (Horner's district)	101		134	237	143	179	225	105	50	0	30	75	261	191	1024	607	1631
Lancaster (Howell's district)
Cheshire (Horner)	15						10	5					28	53	15	81	96
Cheshire (Howell)
Yorkshire	63		80		30	46	68	34			36	64	149	175	248	424	672
Westmoreland				80		27						21	72	30	107	123	230
Cumberland	14											20	64	51		135	135
Northumberland	3												20	8		28	28
Durham	3					25	14						10		39	10	49
Denbigh	8												12	29		41	41
Radnor	3													9		9	9
Montgomery	61						12	10					46	216	22	262	284
Merioneth	25													54		54	54
Cardigan	9													13		13	13
Carmarthen	19													26		26	26
		No. of Engines and Wheels												21		21	21
Brecon	10												10	21		31	31
		No. of Engines and Wheels											1	9		10	10
Salop (i)	2												22			22	22
		No. of Engines and Wheels											2			2	2
Salop (ii)	2												12	4		16	16
		No. of Engines and Wheels											1	1		2	2
Hereford	4													19		19	19
		No. of Engines and Wheels												4		4	4
Monmouth	9													25		25	25
		No. of Engines and Wheels												10		10	10
Glamorgan	15							4						51.5	4	51.5	55.5
		No. of Engines and Wheels						1						15	1	15	16
Oxford	8							8					75	31	8	106	114
		No. of Engines and Wheels						1					7	4	1	11	12
Gloucester	96		50	125	157	171	287	53.5			90	180	526	922.5	843.5	1628.5	2472
		No. of Engines and Wheels	1	3	6	8	22	9			3	8	42	166	49	219	268
Wiltshire	11				30	20	38	8					30	128	96	158	254
		No. of Engines and Wheels			1	1	3	1					3	24	6	27	33
Wiltshire (i)	39		60	45	132	181	145	59				20	162	54	622	236	858
		No. of Engines and Wheels	1	1	4	8	10	9				1	14	12	33	27	60
Somerset	30				128	45	84				30	21	205	116	260	372	632
		No. of Engines and Wheels			4	2	7				1	1	18	21	13	41	54
Dorset	2												20	6		26	26
		No. of Engines and Wheels											2	1		3	3
Devon	39										60	174	148	139		521	521
		No. of Engines and Wheels									2	8	12	26		48	48
Cornwall	8													45.5		45.5	45.5
		No. of Engines and Wheels												10		10	10
Essex	1													4		4	4
		No. of Engines and Wheels												1		1	1
Hampshire	2													11		11	11
		No. of Engines and Wheels												2		2	2
Kent	1							4						8	4	8	12
		No. of Engines and Wheels						1						1	1	1	2
Lincoln	1							6							6		6
		No. of Engines and Wheels						1							1		1
Middlesex	4						12	10						8	22	8	30
		No. of Engines and Wheels					1	2						2	3	2	5
Norfolk	2							9.5							9.5		9.5
		No. of Engines and Wheels						2							2		2
Northampton	1													8		8	8
		No. of Engines and Wheels												1		1	1
Suffolk	3						12				30			6	12	36	48
		No. of Engines and Wheels					1				1			1	1	2	3
Surrey	4					24	12				30			6	36	36	72
		No. of Engines and Wheels				1	1				1			1	2	2	4
Wiltshire	3												12	6		18	18
		No. of Engines and Wheels											1	1		2	2
West Riding, Yorks	543		710	855	1973	1885	1807	262	60	80	190	306	1003	428	7492	2067	9559
		No. of Engines and Wheels	12	21.25	73	85	133	38	1	2	6	24	82	76	362.25	191	553.25
Derby	3							6				20		11	6	31	37
								1				1		2	1	3	4

## Sheet: Worsted Mills by County
															STEAM	WATER
			Steam engines (HP)						Water wheels (HP)						No. of engines & HP	No. of wheels & HP	Together
WORSTED
			Steam engines (HP)						Water wheels (HP)						No. of engines & HP	No. of wheels & HP	Together	Notes
County	No. of mills		≥ 50	40-49	30-39	20-29	10-19	<10	≥ 50	40-49	30-39	20-29	10-19	<10
Lancaster (Horner's district)	12		66		32		80	3		41			16	23	181	80	261
		No. of Engines and Wheels	2		1		6	1		1			1	3	10	5	15
Lancaster (Howell's district)
		No. of engines & wheels
Cheshire (Horner)
		No. of Engines and Wheels
Cheshire (Howell)	1					20									20		20	N.B. ALSO FLAX: "Both carried on in the same building, being part of a corn mill"
		No. of Engines and Wheels				1									1		1
Yorkshire	6					25					35		20	15	25	70	95
		No. of Engines and Wheels				1					1		2	2	1	5	6
Northumberland	1													3		3	3
		No. of Engines and Wheels												1		1	1
Durham	4			43	36	25		12				20			116	20	136
		No. of Engines and Wheels		2	1	1		1				1			5	1	6
Salop	1					22									22		22
		No. of Engines and Wheels				1									1		1
Worcester	9		50	40			16						43	50	106	93	199
		No. of Engines and Wheels	1	1			1						3	6	3	9	12
Warwick	2						15	6							21		21
		No. of Engines and Wheels					1	1							2		2
Derby	1										36					36	36
		No. of Engines and Wheels									2					2	2
Leicestershire	26				90	191	94	46							421		421	[Includes 1 Woollen & Worsted mill in Market Harborough]
		No. of Engines and Wheels			3	9	7	6							25		25
Lincoln	1							4							4		4
		No. of Engines and Wheels						1							1		1
Norfolk	3		50			40							12		90	12	102
		No. of Engines and Wheels	1			2							1		3	1	4
Northampton	1						12					12			12	12	24
		No. of Engines and Wheels					1					1			1	1	2
Nottinghamshire	4				30	25	14	6				25			75	25	100
		No. of Engines and Wheels			1	1	1	1				1			4	1	5
Staffordshire	2							3				30		3	3	33	36
		No. of Engines and Wheels						1				1		1	1	2	3
West Riding, Yorkshire	342		484	856	1116	1127	978	206		120		164	383	262	4767	929	5696
		No. of Engines and Wheels	7	20.75	36	52	76	34		3		8	27	49	225.75	87	312.75

## Sheet: Flax Mills by County
															STEAM	WATER
			Steam engines (HP)						Water wheels (HP)						No. of engines & HP	No. of wheels & HP	Together
FLAX
			Steam engines (HP)						Water wheels (HP)						No. of engines & HP	No. of wheels & HP	Together	Notes
County	No. of mills		≥ 50	40-49	30-39	20-29	10-19	<10	≥ 50	40-49	30-39	20-29	10-19	<10
Lancaster (Horner's district)	16		303	80		20	68	9		36				6	480	42	522
		No. of Engines and Wheels	9	2		1	5	2		2				1	21	3	24
Lancaster (Howell's district)
		No. of engines & wheels
Cheshire (Horner)
		No. of Engines and Wheels
Cheshire (Howell)							SEE WORSTED MILS BY COUNTY											N.B. ALSO FLAX: "Both carried on in the same building, being part of a corn mill"
Yorkshire	31			45	60	20	28		50		120	107	56	133	153	466	619
		No. of Engines and Wheels		1	2	1	2		2		7	6	4	25	6	43	49
Westmoreland	4		70											24	70	24	94
		No. of Engines and Wheels	2											4	2	4	6
Cumberland	9				66						35		37	25	66	97	163
		No. of Engines and Wheels			2						1		4	3	2	8	10
Northumberland	3			40			34						12		74	12	86
		No. of Engines and Wheels		1			3						1		4	1	5
Durham	8				30	53	43					20	15		126	35	161
		No. of Engines and Wheels			1	3	3					1	1		7	2	9
Salop	1		116												116		116
		No. of Engines and Wheels	2												2		2
Gloucester	3					40	18	5							63		63
		No. of Engines and Wheels				2	1	1							4		4
Somerset	13				30		16	21			30		10	84	67	124	191
		No. of Engines and Wheels			1		1	3			1		1	14	5	16	21
Dorset	18				60	12						27	111	64	72	202	274
		No. of Engines and Wheels			3	1						1	9	11	4	21	25
Devon	3											44		7		51	51
		No. of Engines and Wheels										2		2		4	4
Derby	1						16							15	16	15	31
		No. of Engines and Wheels					1							3	1	3	4
Hampshire	2												28			28	28
		No. of Engines and Wheels											2			2	2
Kent	1					20									20		20
		No. of Engines and Wheels				1									1		1
Lincoln	1						16	8							24		24
		No. of Engines and Wheels					1	1							2		2
Middlesex	3				30	20	14	4						2	68	2	70
		No. of Engines and Wheels			1	1	1	1						1	4	1	5
Surrey	1							10							10		10
		No. of Engines and Wheels						1							1		1
West Riding, Yorkshire	60		866		184	430	196	33					26	6.5	1709	32.5	1741.5
		No. of Engines and Wheels	14		6	19	13	7					2	1	59	3	62

## Sheet: Silk Mills by County
															STEAM	WATER
			Steam engines (HP)						Water wheels (HP)						No. of engines & HP	No. of wheels & HP	Together
SILK
			Steam engines (HP)						Water wheels (HP)						No. of engines & HP	No. of wheels & HP	Together
County	No. of mills		≥ 50	40-49	30-39	20-29	10-19	<10	≥ 50	40-49	30-39	20-29	10-19	<10
Lancaster (Horner's district)	30		50	175	30	92	133	25					24	6	505	36	541
		No. of Engines and Wheels	2	6	1	6	6	7					2	2	28	5	33
Lancaster (Howell's district)	1					24									24		24
		No. of engines & wheels				1									1		1
Cheshire (Howell)	92			80	34	124	318	238			30		116	94	794	240	1034
		No. of Engines and Wheels		2	1	6	28	44			1		8	19	81	28	109
Staffordshire	11						74	29				25			103	25	128
		No. of Engines and Wheels					5	5				1			10	1	11
Worcester	10												12	38		50	50
		No. of Engines and Wheels											1	11		12	12
Warwick	9						25	28						12	53	12	65
		No. of Engines and Wheels					2	6						2	8	2	10
Gloucester	2													5.5		5.5	5.5
		No. of Engines and Wheels												2		2	2
Wiltshire	2							14							14		14
		No. of Engines and Wheels						2							2		2
Wiltshire (ii)	3							4					14	12	4	26	30
		No. of Engines and Wheels						1					1	3	1	4	5
Somerset	24						88	37					89	60	125	149	274
		No. of Engines and Wheels					8	8					7	12	16	19	35
Dorset	5							8					10	28	8	38	46
		No. of Engines and Wheels						1					1	4	1	5	6
Devon	3										60			12		72	72
		No. of Engines and Wheels									2			2		4	4
Berkshire	3												22	8		30	30
		No. of Engines and Wheels											2	1		3	3
Buckinghamshire	2							8						4	8	4	12
		No. of Engines and Wheels						2						1	2	1	3
Derby	20					45	82	51						6.5	178	6.5	184.5
		No. of Engines and Wheels				2	7	8						2	17	2	19
Essex	7					44	22	11					37	22	77	59	136
		No. of Engines and Wheels				2	2	2					3	3	6	6	12
Hampshire	2												12	6		18	18
		No. of Engines and Wheels											1	1		2	2
Hertfordshire	6					25	10	6				25	16	11	41	52	93
		No. of Engines and Wheels				1	1	3				1	1	2	5	4	9
Kent	1							8						6	8	6	14
		No. of Engines and Wheels						1						1	1	1	2
Middlesex	1					18									18		18
		No. of Engines and Wheels				1									1		1
Norfolk	4		80			20	12	8							120		120
		No. of Engines and Wheels	1			1	1	1							4		4
Nottinghamshire	4						15	12						12	27	12	39
		No. of Engines and Wheels					1	2						1	3	1	4
Staffordshire	1												10			10	10
		No. of Engines and Wheels											1			1	1
Suffolk	3							9						3	9	3	12
		No. of Engines and Wheels						3						1	3	1	4
Surrey	1													8		8	8
		No. of Engines and Wheels												1		1	1
West Riding, Yorkshire	16			85	30	20	44	14				40	12	14	193	66	259
		No. of Engines and Wheels		2	1	2	4	2				12	1	2	11	15	26

[truncated: 1 more sheets: Sheet1]
