# Supplementary material for: Limited waterpower contributed to rise of steam power in British “Cottonopolis”
Source: PNAS Nexus. 2024 Jul 16;3(7):pgae251. doi: 10.1093/pnasnexus/pgae251 (PMC11249955; doi:10.1093/pnasnexus/pgae251)
Supplement: pgae251_Supplementary_Data [file pgae251_supplementary_data.zip › PNASNEXUS-PNASNEXUS-2024-00832-T-s07.xlsx]

## Sheet: WaterpowerIndustrialBritain_Sup
Table S6. Early recirculating steam engines adopted by cotton mills in the Mersey Basin.
The links below are to records of early steam engines between 1783 and 1802 CE used to recirculate water in cotton mills within the Mersey Basin. We refer the reader to details of specific locations, types, and further references to the Early Steam Engine Database (https://coalpitheath.org.uk/engines/), compiled in large part by John Kanefsky, and detailed discussion by Kanefsky and Townley (2023…
Name	Raw Date	County	Purpose	Link
Shudehill No.2	1783	Lancashire	Recirculating	https://coalpitheath.org.uk/engines/details?q=880~England
Garratt, Chorlton No.1	1784	Lancashire	Recirculating	https://coalpitheath.org.uk/engines/details?q=898~England
Garratt, Chorlton No.2	1784	Lancashire	Recirculating	https://coalpitheath.org.uk/engines/details?q=899~England
Shooter's Brook / Salvin's Mill, Manchester No.1	1784	Lancashire	Recirculating	https://coalpitheath.org.uk/engines/details?q=909~England
Garratt, Chorlton No.3	1789	Lancashire	Recirculating	https://coalpitheath.org.uk/engines/details?q=1131~England
Clough End, Haslingdon	1790	Lancashire	Recirculating	https://coalpitheath.org.uk/engines/details?q=1207~England
Holt Town Mill, Manchester (Old Mill) No.1	1790	Lancashire	Recirculating	https://coalpitheath.org.uk/engines/details?q=1223~England
Lythgoe, William (Ashton-in-Makerfield)	1790	Lancashire	Recirculating	https://coalpitheath.org.uk/engines/details?q=1228~Lythgoe
Bollings Mill, Bradshawgate, Bolton No.1	1791	Lancashire	Recirculating	https://coalpitheath.org.uk/engines/details?q=1275~England
Holt Town Mill, Manchester (Old Mill) No.2	1791	Lancashire	Recirculating	https://coalpitheath.org.uk/engines/details?q=1294~England
Salvin's Mill, Hull Mill, Delph, Saddleworth	1791	Lancashire	Recirculating	https://coalpitheath.org.uk/engines/details?q=1318~England
Cooper, Oxford Street, Manchester	1792	Lancashire	Recirculating	https://coalpitheath.org.uk/engines/details?q=1451~Cooper
Great Bridge Street Mill, Bolton	1792	Lancashire	Recirculating	https://coalpitheath.org.uk/engines/details?q=1402~Great%20Bridge%20Street
Old Mill, Ancoats No.1	1793	Lancashire	Recirculating	https://coalpitheath.org.uk/engines/details?q=1536~England
Nightingale Harris & Co, Commerce Street, Manchester No. 1	1796	Lancashire	Recirculating	https://coalpitheath.org.uk/engines/details?q=1798~Nightingale
Nightingale Harris & Co, Commerce Street, Manchester No. 2	1796	Lancashire	Recirculating	https://coalpitheath.org.uk/engines/details?q=1893~Nightingale
Acre Mill, Oldham No.1	1796	Lancashire	Recirculating (prob Rotary)	https://coalpitheath.org.uk/engines/details?q=1824~England
Bond Street, Manchester	1797	Lancashire	Recirculating	https://coalpitheath.org.uk/engines/details?q=1950~Bond
Hatton Mill, nr Warrington	1797	Cheshire	Recirculating	https://coalpitheath.org.uk/engines/details?q=1994~Hatton
Tottington, Bury (Kirklees Brook)	1799	Lancashire	Recirculating	Kanefsky and Townley (2023)
Ramsbottom Mill, Chapel Street, Stalybridge	1800	Cheshire	Recirculating	https://coalpitheath.org.uk/engines/details?q=2636~England
Greenalls, Eccleston, St. Helens	In or before 1784	Lancashire	Recirculating	https://coalpitheath.org.uk/engines/details?q=887~England
Hillgate Mill, Stockport	In or before 1790	Cheshire	Recirculating	https://coalpitheath.org.uk/engines/details?q=1166~England
Fleet St, Deansgate, Manchester No.1	In or before 1791	Lancashire	Recirculating	https://coalpitheath.org.uk/engines/details?q=1255~England
Flash Brook Mill, Gee Cross, Hyde	In or before 1793	Cheshire	Recirculating	https://coalpitheath.org.uk/engines/details?q=1455~England
Ogden, Ashton-under-Lyme	In or before 1802	Lancashire	Recirculating	https://coalpitheath.org.uk/engines/details?q=2677~England
References:
J. Kanefsky, J. Townley (2023), Keep that wheel a-turning: why and how the hybrid of steam pumping engine and water wheel combinations was appropriate technology in changing times. in 2nd International Early Engines Conference Proceedings, eds S. Grudgings, P. Stephens (IEEC in collab. with the International Stationary Steam Engine Society, Dudley, UK), pp 49-62.
